# Supplementary material for: Genetic Characterization of Influenza A Viruses in Japanese Swine in 2015 to 2019
Source: J Virol. 2020 Jul 1;94(14):e02169-19. doi: 10.1128/JVI.02169-19 (PMC7343197; doi:10.1128/JVI.02169-19)
Supplement: Supplemental file 2 [file JVI.02169-19-sd002.xlsx]

## Sheet: Table S1
Table S1. Numbers of farms and samples collected through active surveillance.
		2015				2016												2017												2018												2019
Prefecture	Area	September	October	November	December	January	February	March	April	May	June	July	August	September	October	November	December	January	February	March	April	May	June	July	August	September	October	November	December	January	February	March	April	May	June	July	August	September	October	November	December	January	February	March	April	May	June	July
Hokkaido	Hokkaido		4(214)						3(180)	1(36)				3(180)	1(36)						3(180)	1(36)				3(180)	1(36)											3(180)	1(36)								1(30)
Aomori	Mainland																																													1(31)
Iwate
Miyagi
Akita
Yamagata																																															1(30)
Fukushima
Ibaraki
Tochigi																																		1(15)													1(40)
Gunma				7(120)	7(210)	6(180)	7(210)	7(240)	7(210)	7(210)	7(210)	7(210)	7(210)	7(210)	7(210)			7(210)			6(180)	1(30)		7(210)			7(210)			7(210)									8(240)			6(171)	1(30)			8(240)	1(22)
Saitama
Chiba		1(10)	1(30)	1(50)	1(46)	1(43)	1(30)	1(54)	1(40)	1(46)	1(10)	1(70)	1(30)	1(40)	1(4)			1(30)	1(10)		1(42)			1(30)			1(30)				1(30)									1(30)						1(30)	1(10)
Tokyo
Kanagawa
Niigata
Toyama
Ishikawa
Fukui
Yamanashi
Nagano
Gifu
Shizuoka																																														1(30)
Aichi									4(40)	6(55)					2(33)	1(15)
Mie
Shiga
Kyoto
Osaka
Hyogo
Nara
Wakayama
Tottori																																							1(30)
Shimane
Okayama
Hiroshima																																		1(32)
Yamaguchi
Tokushima	Shikoku
Kagawa
Ehime
Kochi
Fukuoka	Kyushu																																						1(30)
Saga																																															1(28)
Nagasaki													1(15)
Kumamoto									1(15)		1(15)
Oita															1(15)
Miyazaki									1(20)																																					1(30)
Kagoshima						2(21)		1(15)			1(15)						1(27)														1(20)									1(30)	1(28)		1(15)					2(54)
Okinawa	Okinawa
