# Supplementary material for: Genetic Characterization of Influenza A Viruses in Japanese Swine in 2015 to 2019
Source: J Virol. 2020 Jul 1;94(14):e02169-19. doi: 10.1128/JVI.02169-19 (PMC7343197; doi:10.1128/JVI.02169-19)
Supplement: Supplemental file 3 [file JVI.02169-19-sd003.xlsx]

## Sheet: Table S2
Table S2. Information of samples collected through active surveillance.
Sample ID	Farm ID	Prefecture	Collection date	Number	Symptoms	Stage	Age in weeks	Age in days	Date of birth	Virus isolation	Strain name	Subtype
1	001	Chiba	2015/09/29	#1		Weaning pig	21.4	150		FALSE
2	001	Chiba	2015/09/29	#2		boar	21.4	150		FALSE
3	001	Chiba	2015/09/29	#3		boar	21.4	150		FALSE
4	001	Chiba	2015/09/29	#4		boar	21.4	150		FALSE
5	001	Chiba	2015/09/29	#5		boar	21.4	150		FALSE
6	001	Chiba	2015/09/29	#6		boar	21.4	150		FALSE
7	001	Chiba	2015/09/29	#7		boar	21.4	150		FALSE
8	001	Chiba	2015/09/29	#8		boar	21.4	150		FALSE
9	001	Chiba	2015/09/29	#9		boar	21.4	150		FALSE
10	001	Chiba	2015/09/29	#10		boar	21.4	150		FALSE
11	001	Chiba	2015/10/28	#1		Weaning pig	3.7			TRUE	A/swine/Chiba/1-11/2015	H1N1
12	001	Chiba	2015/10/28	#2		Weaning pig	3.7			FALSE
13	001	Chiba	2015/10/28	#3		Weaning pig	3.7			FALSE
14	001	Chiba	2015/10/28	#4		Weaning pig	3.7			TRUE	A/swine/Chiba/1-14/2015	H1N1
15	001	Chiba	2015/10/28	#5		Weaning pig	4.7			FALSE
16	001	Chiba	2015/10/28	#6		Weaning pig	4.7			FALSE
17	001	Chiba	2015/10/28	#7		Weaning pig	4.7			FALSE
18	001	Chiba	2015/10/28	#8		Weaning pig	4.7			FALSE
19	001	Chiba	2015/10/28	#9		Weaning pig	5.7			FALSE
20	001	Chiba	2015/10/28	#10		Weaning pig	5.7			FALSE
21	001	Chiba	2015/10/28	#11		Weaning pig	5.7			FALSE
22	001	Chiba	2015/10/28	#12		Weaning pig	5.7			FALSE
23	001	Chiba	2015/10/28	#13	Respiratory syndrome	Weaning pig	6.2			FALSE
24	001	Chiba	2015/10/28	#14	Respiratory syndrome	Weaning pig	6.2			FALSE
25	001	Chiba	2015/10/28	#15	Respiratory syndrome	Weaning pig	6.2			FALSE
26	001	Chiba	2015/10/28	#16	Respiratory syndrome	Weaning pig	6.2			FALSE
27	001	Chiba	2015/10/28	#17	Respiratory syndrome	Weaning pig	7.2			FALSE
28	001	Chiba	2015/10/28	#18	Respiratory syndrome	Weaning pig	7.2			FALSE
29	001	Chiba	2015/10/28	#19	Respiratory syndrome	Weaning pig	7.2			FALSE
30	001	Chiba	2015/10/28	#20	Respiratory syndrome	Weaning pig	7.2			FALSE
31	001	Chiba	2015/10/28	#21	PRRS	Weaning pig	8.1			FALSE
32	001	Chiba	2015/10/28	#22	PRRS	Weaning pig	8.1			FALSE
33	001	Chiba	2015/10/28	#23	PRRS	Weaning pig	8.1			FALSE
34	001	Chiba	2015/10/28	#24	PRRS	Weaning pig	8.1			FALSE
35	001	Chiba	2015/10/28	#25	PRRS	Weaning pig	8.1			FALSE
36	001	Chiba	2015/10/28	#26	PRRS	Weaning pig	9.0			FALSE
37	001	Chiba	2015/10/28	#27	PRRS	Weaning pig	9.0			FALSE
38	001	Chiba	2015/10/28	#28	PRRS	Weaning pig	9.0			FALSE
39	001	Chiba	2015/10/28	#29	PRRS	Weaning pig	9.0			FALSE
40	001	Chiba	2015/10/28	#30	PRRS	Weaning pig	9.0			FALSE
41	001	Chiba	2015/11/24	#1		Weaning pig	3.0			TRUE	A/swine/Chiba/1-41/2015	H1N1
42	001	Chiba	2015/11/24	#2		Weaning pig	3.0			FALSE
43	001	Chiba	2015/11/24	#3		Weaning pig	3.0			FALSE
44	001	Chiba	2015/11/24	#4		Weaning pig	3.0			FALSE
45	001	Chiba	2015/11/24	#5	sneezing	Weaning pig	3.8			TRUE	A/swine/Chiba/1-45/2015	H1N1
46	001	Chiba	2015/11/24	#6	sneezing	Weaning pig	3.8			FALSE
47	001	Chiba	2015/11/24	#7	sneezing	Weaning pig	3.8			FALSE
48	001	Chiba	2015/11/24	#8	sneezing	Weaning pig	3.8			FALSE
49	001	Chiba	2015/11/24	#9		Weaning pig	4.7			FALSE
50	001	Chiba	2015/11/24	#10		Weaning pig	4.7			FALSE
51	001	Chiba	2015/11/24	#11		Weaning pig	4.7			FALSE
52	001	Chiba	2015/11/24	#12		Weaning pig	4.7			FALSE
53	001	Chiba	2015/11/24	#13		Weaning pig	5.7			FALSE
54	001	Chiba	2015/11/24	#14		Weaning pig	5.7			FALSE
55	001	Chiba	2015/11/24	#15		Weaning pig	5.7			FALSE
56	001	Chiba	2015/11/24	#16	eye discharge	Weaning pig	5.7			FALSE
57	001	Chiba	2015/11/24	#17		Weaning pig	6.5			FALSE
58	001	Chiba	2015/11/24	#18		Weaning pig	6.5			FALSE
59	001	Chiba	2015/11/24	#19		Weaning pig	6.5			FALSE
60	001	Chiba	2015/11/24	#20		Weaning pig	6.5			FALSE
61	001	Chiba	2015/11/24	#21		Weaning pig	7.5			FALSE
62	001	Chiba	2015/11/24	#22		Weaning pig	7.5			FALSE
63	001	Chiba	2015/11/24	#23		Weaning pig	7.5			FALSE
64	001	Chiba	2015/11/24	#24		Weaning pig	7.5			TRUE	A/swine/Chiba/1-64/2015	H1N1
65	001	Chiba	2015/11/24	#25		Weaning pig	7.5			FALSE
66	001	Chiba	2015/11/24	#26	PRRS	Weaning pig	8.5			FALSE
67	001	Chiba	2015/11/24	#27	PRRS	Weaning pig	8.5			FALSE
68	001	Chiba	2015/11/24	#28	PRRS, eye discharge, cough	Weaning pig	8.5			FALSE
69	001	Chiba	2015/11/24	#29	PRRS, eye discharge	Weaning pig	8.5			FALSE
70	001	Chiba	2015/11/24	#30	PRRS, cough	Weaning pig	8.5			FALSE
71	002	Hokkaido	2015/10/23	#1		Gilt	28.5	200		FALSE
72	002	Hokkaido	2015/10/23	#2		Gilt	28.5	200		FALSE
73	002	Hokkaido	2015/10/23	#3		Gilt	28.5	200		FALSE
74	002	Hokkaido	2015/10/23	#4		Gilt	28.5	200		FALSE
75	002	Hokkaido	2015/10/23	#5		Gilt	28.5	200		FALSE
76	002	Hokkaido	2015/10/23	#6		Gilt	37.1	260		FALSE
77	002	Hokkaido	2015/10/23	#7		Gilt	37.1	260		FALSE
78	002	Hokkaido	2015/10/23	#8		Gilt	37.1	260		FALSE
79	002	Hokkaido	2015/10/23	#9		Gilt	37.1	260		FALSE
80	002	Hokkaido	2015/10/23	#10		Gilt	37.1	260		FALSE
81	002	Hokkaido	2015/10/23	#1		sow				FALSE
82	002	Hokkaido	2015/10/23	#2		sow				FALSE
83	002	Hokkaido	2015/10/23	#3		sow				FALSE
84	002	Hokkaido	2015/10/23	#4		sow				FALSE
85	002	Hokkaido	2015/10/23	#5		sow				FALSE
86	002	Hokkaido	2015/10/23	#6		sow				FALSE
87	002	Hokkaido	2015/10/23	#7		sow				FALSE
88	002	Hokkaido	2015/10/23	#8		sow				FALSE
89	002	Hokkaido	2015/10/23	#9		sow				FALSE
90	002	Hokkaido	2015/10/23	#10		sow				FALSE
91	002	Hokkaido	2015/10/23	#11		sow				FALSE
92	002	Hokkaido	2015/10/23	#12		sow				FALSE
93	002	Hokkaido	2015/10/23	#13		sow				FALSE
94	002	Hokkaido	2015/10/23	#14		sow				FALSE
95	002	Hokkaido	2015/10/23	#15		sow				FALSE
96	002	Hokkaido	2015/10/23	#1		Weaning pig	4		2015-09-24	FALSE
97	002	Hokkaido	2015/10/23	#2		Weaning pig	4		2015-09-24	FALSE
98	002	Hokkaido	2015/10/23	#3		Weaning pig	4		2015-09-24	FALSE
99	002	Hokkaido	2015/10/23	#4		Weaning pig	4		2015-09-24	FALSE
100	002	Hokkaido	2015/10/23	#5		Weaning pig	4		2015-09-24	FALSE
101	002	Hokkaido	2015/10/23	#1		Weaning pig	6		2015-09-07	FALSE
102	002	Hokkaido	2015/10/23	#2		Weaning pig	6		2015-09-07	FALSE
103	002	Hokkaido	2015/10/23	#3		Weaning pig	6		2015-09-07	FALSE
104	002	Hokkaido	2015/10/23	#4		Weaning pig	6		2015-09-07	FALSE
105	002	Hokkaido	2015/10/23	#5		Weaning pig	6		2015-09-07	FALSE
106	002	Hokkaido	2015/10/23	#1		Weaning pig	8		2015-08-27	FALSE
107	002	Hokkaido	2015/10/23	#2		Weaning pig	8		2015-08-27	FALSE
108	002	Hokkaido	2015/10/23	#3		Weaning pig	8		2015-08-27	FALSE
109	002	Hokkaido	2015/10/23	#4		Weaning pig	8		2015-08-27	FALSE
110	002	Hokkaido	2015/10/23	#5		Weaning pig	8		2015-08-27	FALSE
111	002	Hokkaido	2015/10/23	#1	pneumonia	Weaning pig	12		2015-07-26	FALSE
112	002	Hokkaido	2015/10/23	#2	pneumonia	Weaning pig	12		2015-07-26	FALSE
113	002	Hokkaido	2015/10/23	#3	pneumonia	Weaning pig	12		2015-07-26	FALSE
114	002	Hokkaido	2015/10/23	#4	pneumonia	Weaning pig	12		2015-07-26	FALSE
115	002	Hokkaido	2015/10/23	#5	pneumonia	Weaning pig	12		2015-07-26	FALSE
116	002	Hokkaido	2015/10/23	#1	pneumonia	Weaning pig	16		2015-06-26	FALSE
117	002	Hokkaido	2015/10/23	#2	pneumonia	Weaning pig	16		2015-06-26	FALSE
118	002	Hokkaido	2015/10/23	#3	pneumonia	Weaning pig	16		2015-06-26	FALSE
119	002	Hokkaido	2015/10/23	#4	pneumonia	Weaning pig	16		2015-06-26	FALSE
120	002	Hokkaido	2015/10/23	#5	pneumonia	Weaning pig	16		2015-06-26	FALSE
121	002	Hokkaido	2015/10/23	#1	pneumonia	Weaning pig	20		2015-05-28	FALSE
122	002	Hokkaido	2015/10/23	#2	pneumonia	Weaning pig	20		2015-05-28	FALSE
123	002	Hokkaido	2015/10/23	#3	pneumonia	Weaning pig	20		2015-05-28	FALSE
124	002	Hokkaido	2015/10/23	#4	pneumonia	Weaning pig	20		2015-05-28	FALSE
125	002	Hokkaido	2015/10/23	#5	pneumonia	Weaning pig	20		2015-05-28	FALSE
126	002	Hokkaido	2015/10/23	#1	pneumonia	Weaning pig	24		2015-04-28	FALSE
127	002	Hokkaido	2015/10/23	#2	pneumonia	Weaning pig	24		2015-04-28	FALSE
128	002	Hokkaido	2015/10/23	#3	pneumonia	Weaning pig	24		2015-04-28	FALSE
129	002	Hokkaido	2015/10/23	#4	pneumonia	Weaning pig	24		2015-04-28	FALSE
130	002	Hokkaido	2015/10/23	#5	pneumonia	Weaning pig	24		2015-04-28	FALSE
131	003	Hokkaido	2015/10/24	#1		Gilt	32.8	230		FALSE
132	003	Hokkaido	2015/10/24	#2		Gilt	32.8	230		FALSE
133	003	Hokkaido	2015/10/24	#3		Gilt	32.8	230		FALSE
134	003	Hokkaido	2015/10/24	#4		Gilt	32.8	230		FALSE
135	003	Hokkaido	2015/10/24	#5		Gilt	32.8	230		FALSE
136	003	Hokkaido	2015/10/24	#6		Gilt	42.8	300		FALSE
137	003	Hokkaido	2015/10/24	#7		Gilt	42.8	300		FALSE
138	003	Hokkaido	2015/10/24	#8		Gilt	42.8	300		FALSE
139	003	Hokkaido	2015/10/24	#9		Gilt	42.8	300		FALSE
140	003	Hokkaido	2015/10/24	#10		Gilt	42.8	300		FALSE
141	003	Hokkaido	2015/10/24	#1		sow				FALSE
142	003	Hokkaido	2015/10/24	#2		sow				FALSE
143	003	Hokkaido	2015/10/24	#3		sow				FALSE
144	003	Hokkaido	2015/10/24	#4		sow				FALSE
145	003	Hokkaido	2015/10/24	#5		sow				FALSE
146	003	Hokkaido	2015/10/24	#6		sow				FALSE
147	003	Hokkaido	2015/10/24	#7		sow				FALSE
148	003	Hokkaido	2015/10/24	#8		sow				FALSE
149	003	Hokkaido	2015/10/24	#9		sow				FALSE
150	003	Hokkaido	2015/10/24	#10		sow				FALSE
151	003	Hokkaido	2015/10/24	#11		sow				FALSE
152	003	Hokkaido	2015/10/24	#12		sow				FALSE
153	003	Hokkaido	2015/10/24	#13		sow				FALSE
154	003	Hokkaido	2015/10/24	#14		sow				FALSE
155	003	Hokkaido	2015/10/24	#15		sow				FALSE
156	003	Hokkaido	2015/10/24	#1		Weaning pig	4		2015-09-25	FALSE
157	003	Hokkaido	2015/10/24	#2		Weaning pig	4		2015-09-25	FALSE
158	003	Hokkaido	2015/10/24	#3		Weaning pig	4		2015-09-25	FALSE
159	003	Hokkaido	2015/10/24	#4		Weaning pig	4		2015-09-25	FALSE
160	003	Hokkaido	2015/10/24	#5		Weaning pig	4		2015-09-25	FALSE
161	003	Hokkaido	2015/10/24	#1		Weaning pig	6		2015-09-10	FALSE
162	003	Hokkaido	2015/10/24	#2		Weaning pig	6		2015-09-10	FALSE
163	003	Hokkaido	2015/10/24	#3		Weaning pig	6		2015-09-10	FALSE
164	003	Hokkaido	2015/10/24	#4		Weaning pig	6		2015-09-10	FALSE
165	003	Hokkaido	2015/10/24	#5		Weaning pig	6		2015-09-10	FALSE
166	003	Hokkaido	2015/10/24	#1		Weaning pig	8		2015-08-23	TRUE	A/swine/Hokkaido/3-166/2015	H1N1
167	003	Hokkaido	2015/10/24	#2		Weaning pig	8		2015-08-23	TRUE	A/swine/Hokkaido/3-167/2015	H1N1
168	003	Hokkaido	2015/10/24	#3		Weaning pig	8		2015-08-23	FALSE
169	003	Hokkaido	2015/10/24	#4		Weaning pig	8		2015-08-23	FALSE
170	003	Hokkaido	2015/10/24	#5		Weaning pig	8		2015-08-23	TRUE	A/swine/Hokkaido/3-170/2015	H1N1
171	003	Hokkaido	2015/10/24	#1		Weaning pig	12		2015-07-26	FALSE
172	003	Hokkaido	2015/10/24	#2		Weaning pig	12		2015-07-26	FALSE
173	003	Hokkaido	2015/10/24	#3		Weaning pig	12		2015-07-26	FALSE
174	003	Hokkaido	2015/10/24	#4		Weaning pig	12		2015-07-26	FALSE
175	003	Hokkaido	2015/10/24	#5		Weaning pig	12		2015-07-26	FALSE
176	003	Hokkaido	2015/10/24	#1	pneumonia	Weaning pig	16		2015-07-03	FALSE
177	003	Hokkaido	2015/10/24	#2	pneumonia	Weaning pig	16		2015-07-03	FALSE
178	003	Hokkaido	2015/10/24	#3	pneumonia	Weaning pig	16		2015-07-03	FALSE
179	003	Hokkaido	2015/10/24	#4	pneumonia	Weaning pig	16		2015-07-03	FALSE
180	003	Hokkaido	2015/10/24	#5	pneumonia	Weaning pig	16		2015-07-03	FALSE
181	003	Hokkaido	2015/10/24	#1	pneumonia	Weaning pig	20		2015-05-19	FALSE
182	003	Hokkaido	2015/10/24	#2	pneumonia	Weaning pig	20		2015-05-19	FALSE
183	003	Hokkaido	2015/10/24	#3	pneumonia	Weaning pig	20		2015-05-19	FALSE
184	003	Hokkaido	2015/10/24	#4	pneumonia	Weaning pig	20		2015-05-19	FALSE
185	003	Hokkaido	2015/10/24	#5	pneumonia	Weaning pig	20		2015-05-19	FALSE
186	003	Hokkaido	2015/10/24	#1		Weaning pig	24		2015-04-30	FALSE
187	003	Hokkaido	2015/10/24	#2		Weaning pig	24		2015-04-30	FALSE
188	003	Hokkaido	2015/10/24	#3		Weaning pig	24		2015-04-30	FALSE
189	003	Hokkaido	2015/10/24	#4		Weaning pig	24		2015-04-30	FALSE
190	003	Hokkaido	2015/10/24	#5		Weaning pig	24		2015-04-30	FALSE
191	004	Hokkaido	2015/10/26	#1		Gilt	28.5	200		FALSE
192	004	Hokkaido	2015/10/26	#2		Gilt	28.5	200		FALSE
193	004	Hokkaido	2015/10/26	#3		Gilt	28.5	200		FALSE
194	004	Hokkaido	2015/10/26	#4		Gilt	28.5	200		FALSE
195	004	Hokkaido	2015/10/26	#5		Gilt	28.5	200		FALSE
196	004	Hokkaido	2015/10/26	#6		Gilt	37.1	260		FALSE
197	004	Hokkaido	2015/10/26	#7		Gilt	37.1	260		FALSE
198	004	Hokkaido	2015/10/26	#8		Gilt	37.1	260		FALSE
199	004	Hokkaido	2015/10/26	#9		Gilt	37.1	260		FALSE
200	004	Hokkaido	2015/10/26	#10		Gilt	37.1	260		FALSE
201	004	Hokkaido	2015/10/26	#1		sow				FALSE
202	004	Hokkaido	2015/10/26	#2		sow				FALSE
203	004	Hokkaido	2015/10/26	#3		sow				FALSE
204	004	Hokkaido	2015/10/26	#4		sow				FALSE
205	004	Hokkaido	2015/10/26	#5		sow				FALSE
206	004	Hokkaido	2015/10/26	#6		sow				FALSE
207	004	Hokkaido	2015/10/26	#7		sow				FALSE
208	004	Hokkaido	2015/10/26	#8		sow				FALSE
209	004	Hokkaido	2015/10/26	#9		sow				FALSE
210	004	Hokkaido	2015/10/26	#10		sow				FALSE
211	004	Hokkaido	2015/10/26	#11		sow				FALSE
212	004	Hokkaido	2015/10/26	#12		sow				FALSE
213	004	Hokkaido	2015/10/26	#13		sow				FALSE
214	004	Hokkaido	2015/10/26	#14		sow				FALSE
215	004	Hokkaido	2015/10/26	#15		sow				FALSE
216	004	Hokkaido	2015/10/26	#1		Weaning pig	4		2015-09-25	FALSE
217	004	Hokkaido	2015/10/26	#2		Weaning pig	4		2015-09-25	FALSE
218	004	Hokkaido	2015/10/26	#3		Weaning pig	4		2015-09-25	FALSE
219	004	Hokkaido	2015/10/26	#4		Weaning pig	4		2015-09-25	FALSE
220	004	Hokkaido	2015/10/26	#5		Weaning pig	4		2015-09-25	FALSE
221	004	Hokkaido	2015/10/26	#1		Weaning pig	6		2015-09-07	FALSE
222	004	Hokkaido	2015/10/26	#2		Weaning pig	6		2015-09-07	FALSE
223	004	Hokkaido	2015/10/26	#3		Weaning pig	6		2015-09-07	FALSE
224	004	Hokkaido	2015/10/26	#4		Weaning pig	6		2015-09-07	FALSE
225	004	Hokkaido	2015/10/26	#5		Weaning pig	6		2015-09-07	FALSE
226	004	Hokkaido	2015/10/26	#1		Weaning pig	8		2015-08-31	FALSE
227	004	Hokkaido	2015/10/26	#2		Weaning pig	8		2015-08-31	FALSE
228	004	Hokkaido	2015/10/26	#3		Weaning pig	8		2015-08-31	FALSE
229	004	Hokkaido	2015/10/26	#4		Weaning pig	8		2015-08-31	FALSE
230	004	Hokkaido	2015/10/26	#5		Weaning pig	8		2015-08-31	FALSE
231	004	Hokkaido	2015/10/26	#1	pneumonia	Weaning pig	12		2015-07-26	FALSE
232	004	Hokkaido	2015/10/26	#2	pneumonia	Weaning pig	12		2015-07-26	FALSE
233	004	Hokkaido	2015/10/26	#3	pneumonia	Weaning pig	12		2015-07-26	FALSE
234	004	Hokkaido	2015/10/26	#4	pneumonia	Weaning pig	12		2015-07-26	FALSE
235	004	Hokkaido	2015/10/26	#5	pneumonia	Weaning pig	12		2015-07-26	FALSE
236	004	Hokkaido	2015/10/26	#1	pneumonia	Weaning pig	16		2015-06-24	FALSE
237	004	Hokkaido	2015/10/26	#2	pneumonia	Fattening pig	16		2015-06-24	TRUE	A/swine/Hokkaido/4-237/2015	H1N1
238	004	Hokkaido	2015/10/26	#3	pneumonia	Weaning pig	16		2015-06-24	FALSE
239	004	Hokkaido	2015/10/26	#4	pneumonia	Weaning pig	16		2015-06-24	FALSE
240	004	Hokkaido	2015/10/26	#5	pneumonia	Weaning pig	16		2015-06-24	FALSE
241	004	Hokkaido	2015/10/26	#1	pneumonia	Weaning pig	20		2015-05-23	FALSE
242	004	Hokkaido	2015/10/26	#2	pneumonia	Weaning pig	20		2015-05-23	FALSE
243	004	Hokkaido	2015/10/26	#3	pneumonia	Weaning pig	20		2015-05-23	FALSE
244	004	Hokkaido	2015/10/26	#4	pneumonia	Weaning pig	20		2015-05-23	FALSE
245	004	Hokkaido	2015/10/26	#5	pneumonia	Weaning pig	20		2015-05-23	FALSE
246	004	Hokkaido	2015/10/26	#1	pneumonia	Weaning pig	24		2015-04-29	FALSE
247	004	Hokkaido	2015/10/26	#2	pneumonia	Weaning pig	24		2015-04-29	FALSE
248	004	Hokkaido	2015/10/26	#3	pneumonia	Weaning pig	24		2015-04-29	FALSE
249	004	Hokkaido	2015/10/26	#4	pneumonia	Weaning pig	24		2015-04-29	FALSE
250	005	Hokkaido	2015/10/29	#1		Gilt	28.5	200		FALSE
251	005	Hokkaido	2015/10/29	#2		Gilt	28.5	200		FALSE
252	005	Hokkaido	2015/10/29	#3		Gilt	28.5	200		FALSE
253	005	Hokkaido	2015/10/29	#4		Gilt	37.1	260		FALSE
254	005	Hokkaido	2015/10/29	#5		Gilt	37.1	260		FALSE
255	005	Hokkaido	2015/10/29	#1		sow				FALSE
256	005	Hokkaido	2015/10/29	#2		sow				FALSE
257	005	Hokkaido	2015/10/29	#3		sow				FALSE
258	005	Hokkaido	2015/10/29	#4		sow				FALSE
259	005	Hokkaido	2015/10/29	#5		sow				FALSE
260	005	Hokkaido	2015/10/29	#6		sow				FALSE
261	005	Hokkaido	2015/10/29	#7		sow				FALSE
262	005	Hokkaido	2015/10/29	#8		sow				FALSE
263	005	Hokkaido	2015/10/29	#9		sow				FALSE
264	005	Hokkaido	2015/10/29	#1		Weaning pig	4		2015-09-28	FALSE
265	005	Hokkaido	2015/10/29	#2		Weaning pig	4		2015-09-28	FALSE
266	005	Hokkaido	2015/10/29	#3		Weaning pig	4		2015-09-28	FALSE
267	005	Hokkaido	2015/10/29	#1		Weaning pig	6		2015-09-16	FALSE
268	005	Hokkaido	2015/10/29	#2		Weaning pig	6		2015-09-16	FALSE
269	005	Hokkaido	2015/10/29	#3		Weaning pig	6		2015-09-16	FALSE
270	005	Hokkaido	2015/10/29	#1		Weaning pig	8		2015-08-25	FALSE
271	005	Hokkaido	2015/10/29	#2		Weaning pig	8		2015-08-25	FALSE
272	005	Hokkaido	2015/10/29	#3		Weaning pig	8		2015-08-25	FALSE
273	005	Hokkaido	2015/10/29	#1		Weaning pig	12		2015-08-01	FALSE
274	005	Hokkaido	2015/10/29	#2		Weaning pig	12		2015-08-01	FALSE
275	005	Hokkaido	2015/10/29	#3		Weaning pig	12		2015-08-01	FALSE
276	005	Hokkaido	2015/10/29	#1		Weaning pig	16		2015-07-01	FALSE
277	005	Hokkaido	2015/10/29	#2		Weaning pig	16		2015-07-01	FALSE
278	005	Hokkaido	2015/10/29	#3		Weaning pig	16		2015-07-01	FALSE
279	005	Hokkaido	2015/10/29	#1	pneumonia	Weaning pig	20		2015-06-02	FALSE
280	005	Hokkaido	2015/10/29	#2	pneumonia	Weaning pig	20		2015-06-02	FALSE
281	005	Hokkaido	2015/10/29	#3	pneumonia	Weaning pig	20		2015-06-02	FALSE
282	005	Hokkaido	2015/10/29	#1	pneumonia	Weaning pig	24		2015-04-30	FALSE
283	005	Hokkaido	2015/10/29	#2	pneumonia	Weaning pig	24		2015-04-30	FALSE
284	005	Hokkaido	2015/10/29	#3	pneumonia	Weaning pig	24		2015-04-30	FALSE
285	006	Gunma	2015/11/10	#1	arthritis	Weaning pig	4		2015-10-13	FALSE
286	006	Gunma	2015/11/10	#2	arthritis	Weaning pig	4		2015-10-13	FALSE
287	006	Gunma	2015/11/10	#3	arthritis	Weaning pig	4		2015-10-13	FALSE
288	006	Gunma	2015/11/10	#4	arthritis	Weaning pig	4		2015-10-13	TRUE	A/swine/Gumma/6-288/2015	H1N2
289	006	Gunma	2015/11/10	#5	arthritis	Weaning pig	4		2015-10-13	FALSE
290	006	Gunma	2015/11/10	#6	arthritis	Weaning pig	4		2015-10-13	FALSE
291	006	Gunma	2015/11/10	#7		Weaning pig	6		2015-09-29	FALSE
292	006	Gunma	2015/11/10	#8		Weaning pig	6		2015-09-29	FALSE
293	006	Gunma	2015/11/10	#9		Weaning pig	6		2015-09-29	FALSE
294	006	Gunma	2015/11/10	#10		Weaning pig	6		2015-09-29	FALSE
295	006	Gunma	2015/11/10	#11		Weaning pig	6		2015-09-29	FALSE
296	006	Gunma	2015/11/10	#12		Weaning pig	6		2015-09-29	FALSE
297	006	Gunma	2015/11/10	#13		Weaning pig	8		2015-09-15	FALSE
298	006	Gunma	2015/11/10	#14		Weaning pig	8		2015-09-15	FALSE
299	006	Gunma	2015/11/10	#15		Weaning pig	8		2015-09-15	FALSE
300	006	Gunma	2015/11/10	#16		Weaning pig	8		2015-09-15	FALSE
301	006	Gunma	2015/11/10	#17		Weaning pig	8		2015-09-15	FALSE
302	006	Gunma	2015/11/10	#18		Weaning pig	8		2015-09-15	FALSE
303	006	Gunma	2015/11/10	#19		Weaning pig	10		2015-09-01	FALSE
304	006	Gunma	2015/11/10	#20		Weaning pig	10		2015-09-01	FALSE
305	006	Gunma	2015/11/10	#21		Weaning pig	10		2015-09-01	FALSE
306	006	Gunma	2015/11/10	#22		Weaning pig	10		2015-09-01	FALSE
307	006	Gunma	2015/11/10	#23		Weaning pig	10		2015-09-01	FALSE
308	006	Gunma	2015/11/10	#24		Weaning pig	10		2015-09-01	FALSE
309	006	Gunma	2015/11/10	#25		Fattening pig	12		2015-08-18	FALSE
310	006	Gunma	2015/11/10	#26		Fattening pig	12		2015-08-18	FALSE
311	006	Gunma	2015/11/10	#27		Fattening pig	12		2015-08-18	FALSE
312	006	Gunma	2015/11/10	#28		Fattening pig	12		2015-08-18	FALSE
313	006	Gunma	2015/11/10	#29		Fattening pig	12		2015-08-18	FALSE
314	006	Gunma	2015/11/10	#30		Fattening pig	12		2015-08-18	FALSE
315	007	Gunma	2015/11/11	#1		Weaning pig	4		2015-10-14	TRUE	A/swine/Gunma/7-315/2015	H1N2
316	007	Gunma	2015/11/11	#2		Weaning pig	4		2015-10-14	TRUE	A/swine/Gunma/7-316/2015	H1N2
317	007	Gunma	2015/11/11	#3		Weaning pig	4		2015-10-14	FALSE
318	007	Gunma	2015/11/11	#4		Weaning pig	4		2015-10-14	TRUE	A/swine/Gunma/7-318/2015	H１N2
319	007	Gunma	2015/11/11	#5		Weaning pig	4		2015-10-14	FALSE
320	007	Gunma	2015/11/11	#6		Weaning pig	4		2015-10-14	FALSE
321	007	Gunma	2015/11/11	#7	neurological symptoms	Weaning pig	6		2015-09-30	TRUE	A/swine/Gunma/7-321/2015	H1N2
322	007	Gunma	2015/11/11	#8	neurological symptoms	Weaning pig	6		2015-09-30	FALSE
323	007	Gunma	2015/11/11	#9	neurological symptoms	Weaning pig	6		2015-09-30	FALSE
324	007	Gunma	2015/11/11	#10	neurological symptoms	Weaning pig	6		2015-09-30	FALSE
325	007	Gunma	2015/11/11	#11	neurological symptoms	Weaning pig	6		2015-09-30	FALSE
326	007	Gunma	2015/11/11	#12	neurological symptoms	Weaning pig	6		2015-09-30	FALSE
327	007	Gunma	2015/11/11	#13		Weaning pig	8		2015-09-16	FALSE
328	007	Gunma	2015/11/11	#14		Weaning pig	8		2015-09-16	FALSE
329	007	Gunma	2015/11/11	#15		Weaning pig	8		2015-09-16	FALSE
330	007	Gunma	2015/11/11	#16		Weaning pig	8		2015-09-16	FALSE
331	007	Gunma	2015/11/11	#17		Weaning pig	8		2015-09-16	FALSE
332	007	Gunma	2015/11/11	#18		Weaning pig	8		2015-09-16	FALSE
333	007	Gunma	2015/11/11	#19		Weaning pig	10		2015-09-02	FALSE
334	007	Gunma	2015/11/11	#20		Weaning pig	10		2015-09-02	FALSE
335	007	Gunma	2015/11/11	#21		Weaning pig	10		2015-09-02	FALSE
336	007	Gunma	2015/11/11	#22		Weaning pig	10		2015-09-02	FALSE
337	007	Gunma	2015/11/11	#23		Weaning pig	10		2015-09-02	FALSE
338	007	Gunma	2015/11/11	#24		Weaning pig	10		2015-09-02	FALSE
339	007	Gunma	2015/11/11	#25		Fattening pig	12		2015-08-19	FALSE
340	007	Gunma	2015/11/11	#26		Fattening pig	12		2015-08-19	FALSE
341	007	Gunma	2015/11/11	#27		Fattening pig	12		2015-08-19	FALSE
342	007	Gunma	2015/11/11	#28		Fattening pig	12		2015-08-19	FALSE
343	007	Gunma	2015/11/11	#29		Fattening pig	12		2015-08-19	FALSE
344	007	Gunma	2015/11/11	#30		Fattening pig	12		2015-08-19	FALSE
345	008	Gunma	2015/11/12	#1		Weaning pig	4		2015-10-15	FALSE
346	008	Gunma	2015/11/12	#2		Weaning pig	4		2015-10-15	FALSE
347	008	Gunma	2015/11/12	#3		Weaning pig	4		2015-10-15	FALSE
348	008	Gunma	2015/11/12	#4		Weaning pig	4		2015-10-15	FALSE
349	008	Gunma	2015/11/12	#5		Weaning pig	4		2015-10-15	FALSE
350	008	Gunma	2015/11/12	#6		Weaning pig	4		2015-10-15	FALSE
351	008	Gunma	2015/11/12	#7		Weaning pig	6		2015-10-01	FALSE
352	008	Gunma	2015/11/12	#8		Weaning pig	6		2015-10-01	FALSE
353	008	Gunma	2015/11/12	#9		Weaning pig	6		2015-10-01	FALSE
354	008	Gunma	2015/11/12	#10		Weaning pig	6		2015-10-01	FALSE
355	008	Gunma	2015/11/12	#11		Weaning pig	6		2015-10-01	FALSE
356	008	Gunma	2015/11/12	#12		Weaning pig	6		2015-10-01	FALSE
357	008	Gunma	2015/11/12	#13	cough, sneezing, eye discharge	Weaning pig	8		2015-09-17	FALSE
358	008	Gunma	2015/11/12	#14	cough, sneezing, eye discharge	Weaning pig	8		2015-09-17	FALSE
359	008	Gunma	2015/11/12	#15	cough, sneezing, eye discharge	Weaning pig	8		2015-09-17	FALSE
360	008	Gunma	2015/11/12	#16	cough, sneezing, eye discharge	Weaning pig	8		2015-09-17	FALSE
361	008	Gunma	2015/11/12	#17	cough, sneezing, eye discharge	Weaning pig	8		2015-09-17	FALSE
362	008	Gunma	2015/11/12	#18	cough, sneezing, eye discharge	Weaning pig	8		2015-09-17	FALSE
363	008	Gunma	2015/11/12	#19		Weaning pig	10		2015-09-03	FALSE
364	008	Gunma	2015/11/12	#20		Weaning pig	10		2015-09-03	FALSE
365	008	Gunma	2015/11/12	#21		Weaning pig	10		2015-09-03	FALSE
366	008	Gunma	2015/11/12	#22		Weaning pig	10		2015-09-03	FALSE
367	008	Gunma	2015/11/12	#23		Weaning pig	10		2015-09-03	FALSE
368	008	Gunma	2015/11/12	#24		Weaning pig	10		2015-09-03	FALSE
369	008	Gunma	2015/11/12	#25		Weaning pig	12		2015-08-20	FALSE
370	008	Gunma	2015/11/12	#26		Weaning pig	12		2015-08-20	FALSE
371	008	Gunma	2015/11/12	#27		Weaning pig	12		2015-08-20	FALSE
372	008	Gunma	2015/11/12	#28		Weaning pig	12		2015-08-20	FALSE
373	008	Gunma	2015/11/12	#29		Weaning pig	12		2015-08-20	FALSE
374	008	Gunma	2015/11/12	#30		Weaning pig	12		2015-08-20	FALSE
375	009	Gunma	2015/11/12	#1		Weaning pig	4		2015-10-15	FALSE
376	009	Gunma	2015/11/12	#2		Weaning pig	4		2015-10-15	FALSE
377	009	Gunma	2015/11/12	#3		Weaning pig	4		2015-10-15	FALSE
378	009	Gunma	2015/11/12	#4		Weaning pig	4		2015-10-15	FALSE
379	009	Gunma	2015/11/12	#5		Weaning pig	4		2015-10-15	FALSE
380	009	Gunma	2015/11/12	#6		Weaning pig	4		2015-10-15	FALSE
381	009	Gunma	2015/11/12	#7		Weaning pig	6		2015-10-01	FALSE
382	009	Gunma	2015/11/12	#8		Weaning pig	6		2015-10-01	FALSE
383	009	Gunma	2015/11/12	#9		Weaning pig	6		2015-10-01	FALSE
384	009	Gunma	2015/11/12	#10		Weaning pig	6		2015-10-01	FALSE
385	009	Gunma	2015/11/12	#11		Weaning pig	6		2015-10-01	FALSE
386	009	Gunma	2015/11/12	#12		Weaning pig	6		2015-10-01	FALSE
387	009	Gunma	2015/11/12	#13		Weaning pig	8		2015-09-17	FALSE
388	009	Gunma	2015/11/12	#14		Weaning pig	8		2015-09-17	FALSE
389	009	Gunma	2015/11/12	#15		Weaning pig	8		2015-09-17	TRUE	A/swine/Gunma/9-389/2015	H１N1
390	009	Gunma	2015/11/12	#16		Weaning pig	8		2015-09-17	FALSE
391	009	Gunma	2015/11/12	#17		Weaning pig	8		2015-09-17	FALSE
392	009	Gunma	2015/11/12	#18		Weaning pig	8		2015-09-17	TRUE	A/swine/Gunma/9-392/2015	H１N1
393	009	Gunma	2015/11/12	#19		Weaning pig	10		2015-09-03	TRUE	A/swine/Gunma/9-393/2015	H1N1
394	009	Gunma	2015/11/12	#20		Weaning pig	10		2015-09-03	FALSE
395	009	Gunma	2015/11/12	#21		Weaning pig	10		2015-09-03	FALSE
396	009	Gunma	2015/11/12	#22		Weaning pig	10		2015-09-03	FALSE
397	009	Gunma	2015/11/12	#23		Weaning pig	10		2015-09-03	FALSE
398	009	Gunma	2015/11/12	#24		Weaning pig	10		2015-09-03	FALSE
399	009	Gunma	2015/11/12	#25		Weaning pig	12		2015-08-20	FALSE
400	009	Gunma	2015/11/12	#26		Weaning pig	12		2015-08-20	FALSE
401	009	Gunma	2015/11/12	#27		Weaning pig	12		2015-08-20	FALSE
402	009	Gunma	2015/11/12	#28		Weaning pig	12		2015-08-20	FALSE
403	009	Gunma	2015/11/12	#29		Weaning pig	12		2015-08-20	FALSE
404	009	Gunma	2015/11/12	#30		Weaning pig	12		2015-08-20	FALSE
405	010	Gunma	2015/11/20	#1		Weaning pig	4		2015-10-23	FALSE
406	010	Gunma	2015/11/20	#2		Weaning pig	4		2015-10-23	FALSE
407	010	Gunma	2015/11/20	#3		Weaning pig	4		2015-10-23	FALSE
408	010	Gunma	2015/11/20	#4		Weaning pig	4		2015-10-23	FALSE
409	010	Gunma	2015/11/20	#5		Weaning pig	4		2015-10-23	FALSE
410	010	Gunma	2015/11/20	#6		Weaning pig	4		2015-10-23	FALSE
411	010	Gunma	2015/11/20	#7	cough, sneezing, eye discharge	Weaning pig	6		2015-10-09	FALSE
412	010	Gunma	2015/11/20	#8	cough, sneezing, eye discharge	Weaning pig	6		2015-10-09	FALSE
413	010	Gunma	2015/11/20	#9	cough, sneezing, eye discharge	Weaning pig	6		2015-10-09	FALSE
414	010	Gunma	2015/11/20	#10	cough, sneezing, eye discharge	Weaning pig	6		2015-10-09	FALSE
415	010	Gunma	2015/11/20	#11	cough, sneezing, eye discharge	Weaning pig	6		2015-10-09	FALSE
416	010	Gunma	2015/11/20	#12	cough, sneezing, eye discharge	Weaning pig	6		2015-10-09	FALSE
417	010	Gunma	2015/11/20	#13	cough, sneezing, eye discharge	Weaning pig	8		2015-09-25	FALSE
418	010	Gunma	2015/11/20	#14	cough, sneezing, eye discharge	Weaning pig	8		2015-09-25	FALSE
419	010	Gunma	2015/11/20	#15	cough, sneezing, eye discharge	Weaning pig	8		2015-09-25	FALSE
420	010	Gunma	2015/11/20	#16	cough, sneezing, eye discharge	Weaning pig	8		2015-09-25	FALSE
421	010	Gunma	2015/11/20	#17	cough, sneezing, eye discharge	Weaning pig	8		2015-09-25	FALSE
422	010	Gunma	2015/11/20	#18	cough, sneezing, eye discharge	Weaning pig	8		2015-09-25	FALSE
423	010	Gunma	2015/11/20	#19		Weaning pig	10		2015-09-11	FALSE
424	010	Gunma	2015/11/20	#20		Weaning pig	10		2015-09-11	FALSE
425	010	Gunma	2015/11/20	#21		Weaning pig	10		2015-09-11	FALSE
426	010	Gunma	2015/11/20	#22		Weaning pig	10		2015-09-11	FALSE
427	010	Gunma	2015/11/20	#23		Weaning pig	10		2015-09-11	FALSE
428	010	Gunma	2015/11/20	#24		Weaning pig	10		2015-09-11	FALSE
429	010	Gunma	2015/11/20	#25		Weaning pig	12		2015-08-28	FALSE
430	010	Gunma	2015/11/20	#26		Weaning pig	12		2015-08-28	FALSE
431	010	Gunma	2015/11/20	#27		Weaning pig	12		2015-08-28	FALSE
432	010	Gunma	2015/11/20	#28		Weaning pig	12		2015-08-28	FALSE
433	010	Gunma	2015/11/20	#29		Weaning pig	12		2015-08-28	FALSE
434	010	Gunma	2015/11/20	#30		Weaning pig	12		2015-08-28	FALSE
435	011	Gunma	2015/11/20	#1		Weaning pig	4		2015-10-23	FALSE
436	011	Gunma	2015/11/20	#2		Weaning pig	4		2015-10-23	FALSE
437	011	Gunma	2015/11/20	#3		Weaning pig	4		2015-10-23	FALSE
438	011	Gunma	2015/11/20	#4		Weaning pig	4		2015-10-23	FALSE
439	011	Gunma	2015/11/20	#5		Weaning pig	4		2015-10-23	FALSE
440	011	Gunma	2015/11/20	#6		Weaning pig	4		2015-10-23	FALSE
441	011	Gunma	2015/11/20	#7	cough, sneezing, eye discharge	Weaning pig	6		2015-10-09	FALSE
442	011	Gunma	2015/11/20	#8	cough, sneezing, eye discharge	Weaning pig	6		2015-10-09	FALSE
443	011	Gunma	2015/11/20	#9	cough, sneezing, eye discharge	Weaning pig	6		2015-10-09	TRUE	A/swine/Gunma/11-443/2015	H1N1
444	011	Gunma	2015/11/20	#10	cough, sneezing, eye discharge	Weaning pig	6		2015-10-09	FALSE
445	011	Gunma	2015/11/20	#11	cough, sneezing, eye discharge	Weaning pig	6		2015-10-09	FALSE
446	011	Gunma	2015/11/20	#12	cough, sneezing, eye discharge	Weaning pig	6		2015-10-09	FALSE
447	011	Gunma	2015/11/20	#13		Weaning pig	8		2015-09-25	FALSE
448	011	Gunma	2015/11/20	#14		Weaning pig	8		2015-09-25	FALSE
449	011	Gunma	2015/11/20	#15		Weaning pig	8		2015-09-25	FALSE
450	011	Gunma	2015/11/20	#16		Weaning pig	8		2015-09-25	FALSE
451	011	Gunma	2015/11/20	#17		Weaning pig	8		2015-09-25	FALSE
452	011	Gunma	2015/11/20	#18		Weaning pig	8		2015-09-25	FALSE
453	011	Gunma	2015/11/20	#19		Weaning pig	10		2015-09-11	FALSE
454	011	Gunma	2015/11/20	#20		Weaning pig	10		2015-09-11	FALSE
455	011	Gunma	2015/11/20	#21		Weaning pig	10		2015-09-11	FALSE
456	011	Gunma	2015/11/20	#22		Weaning pig	10		2015-09-11	FALSE
457	011	Gunma	2015/11/20	#23		Weaning pig	10		2015-09-11	FALSE
458	011	Gunma	2015/11/20	#24		Weaning pig	10		2015-09-11	FALSE
459	011	Gunma	2015/11/20	#25		Weaning pig	12		2015-08-28	FALSE
460	011	Gunma	2015/11/20	#26		Weaning pig	12		2015-08-28	FALSE
461	011	Gunma	2015/11/20	#27		Weaning pig	12		2015-08-28	FALSE
462	011	Gunma	2015/11/20	#28		Weaning pig	12		2015-08-28	FALSE
463	011	Gunma	2015/11/20	#29		Weaning pig	12		2015-08-28	FALSE
464	011	Gunma	2015/11/20	#30		Weaning pig	12		2015-08-28	FALSE
465	001	Chiba	2015/11/02	#1		boar	21.4	150		FALSE
466	001	Chiba	2015/11/02	#2		boar	21.4	150		FALSE
467	001	Chiba	2015/11/02	#3		boar	21.4	150		FALSE
468	001	Chiba	2015/11/02	#4		boar	21.4	150		FALSE
469	001	Chiba	2015/11/02	#5		boar	21.4	150		FALSE
470	001	Chiba	2015/11/02	#6		boar	21.4	150		FALSE
471	001	Chiba	2015/11/02	#7		boar	21.4	150		FALSE
472	001	Chiba	2015/11/02	#8		boar	21.4	150		FALSE
473	001	Chiba	2015/11/02	#9		boar	21.4	150		FALSE
474	001	Chiba	2015/11/02	#10		boar	21.4	150		FALSE
475	001	Chiba	2015/12/02	#1	low vitality, cough	Breeding pig	2.1	15	2015-11-17	TRUE	A/swine/Chiba/1-475/2015	H1N1
476	001	Chiba	2015/12/02	#2	cough, nasal discharge	Breeding pig	2.1	15	2015-11-17	TRUE	A/swine/Chiba/1-476-2015	H1N1
477	001	Chiba	2015/12/02	#3	low vitality	Breeding pig	2.7	19	2015-11-13	FALSE
478	001	Chiba	2015/12/02	#4	low vitality,	Breeding pig	1.2	9	2015-11-23	FALSE
479	001	Chiba	2015/12/02	#5	cough	Breeding pig	2.1	15	2015-11-17	TRUE	A/swine/Chiba/1-479/2015	H1N1
480	001	Chiba	2015/12/03	#6	cough	Fattening pig	14.8	104		TRUE	A/swine/Chiba/1-480/2015	H1N2
481	012	Gunma	2015/11/30	#1		Weaning pig	6		2015-10-19	TRUE	A/swine/Gunma/12-481/2015	H1N2
482	012	Gunma	2015/11/30	#2		Weaning pig	6		2015-10-19	FALSE
483	012	Gunma	2015/11/30	#3		Weaning pig	6		2015-10-19	TRUE	A/swine/Gunma/12-483/2015	H1N2
484	012	Gunma	2015/11/30	#4		Weaning pig	6		2015-10-19	FALSE
485	012	Gunma	2015/11/30	#5		Weaning pig	6		2015-10-19	TRUE	A/swine/Gunma/12-485/2015	H1N2
486	012	Gunma	2015/11/30	#6		Weaning pig	6		2015-10-19	TRUE	A/swine/Gunma/12-486/2015	H1N2
487	012	Gunma	2015/11/30	#7		Weaning pig	4		2015-11-02	FALSE
488	012	Gunma	2015/11/30	#8		Weaning pig	4		2015-11-02	FALSE
489	012	Gunma	2015/11/30	#9		Weaning pig	4		2015-11-02	FALSE
490	012	Gunma	2015/11/30	#10		Weaning pig	4		2015-11-02	FALSE
491	012	Gunma	2015/11/30	#11		Weaning pig	4		2015-11-02	FALSE
492	012	Gunma	2015/11/30	#12		Weaning pig	4		2015-11-02	FALSE
493	012	Gunma	2015/11/30	#13		Weaning pig	8		2015-10-05	FALSE
494	012	Gunma	2015/11/30	#14		Weaning pig	8		2015-10-05	FALSE
495	012	Gunma	2015/11/30	#15		Weaning pig	8		2015-10-05	FALSE
496	012	Gunma	2015/11/30	#16		Weaning pig	8		2015-10-05	FALSE
497	012	Gunma	2015/11/30	#17		Weaning pig	8		2015-10-05	FALSE
498	012	Gunma	2015/11/30	#18		Weaning pig	8		2015-10-05	FALSE
499	012	Gunma	2015/11/30	#19		Weaning pig	10		2015-09-21	FALSE
500	012	Gunma	2015/11/30	#20		Weaning pig	10		2015-09-21	FALSE
501	012	Gunma	2015/11/30	#21		Weaning pig	10		2015-09-21	FALSE
502	012	Gunma	2015/11/30	#22		Weaning pig	10		2015-09-21	FALSE
503	012	Gunma	2015/11/30	#23		Weaning pig	10		2015-09-21	FALSE
504	012	Gunma	2015/11/30	#24		Weaning pig	10		2015-09-21	FALSE
505	012	Gunma	2015/11/30	#25		Weaning pig	12		2015-09-07	FALSE
506	012	Gunma	2015/11/30	#26		Weaning pig	12		2015-09-07	FALSE
507	012	Gunma	2015/11/30	#27		Weaning pig	12		2015-09-07	FALSE
508	012	Gunma	2015/11/30	#28		Weaning pig	12		2015-09-07	FALSE
509	012	Gunma	2015/11/30	#29		Weaning pig	12		2015-09-07	FALSE
510	012	Gunma	2015/11/30	#30		Weaning pig	12		2015-09-07	FALSE
511	001	Chiba	2015/11/30	#1		boar	21.4	150		FALSE
512	001	Chiba	2015/11/30	#2		boar	21.4	150		FALSE
513	001	Chiba	2015/11/30	#3		boar	21.4	150		FALSE
514	001	Chiba	2015/11/30	#4		boar	21.4	150		FALSE
515	001	Chiba	2015/11/30	#5		boar	21.4	150		FALSE
516	001	Chiba	2015/11/30	#6		boar	21.4	150		FALSE
517	001	Chiba	2015/11/30	#7		boar	21.4	150		FALSE
518	001	Chiba	2015/11/30	#8		boar	21.4	150		FALSE
519	001	Chiba	2015/11/30	#9		boar	21.4	150		FALSE
520	001	Chiba	2015/11/30	#10		boar	21.4	150		FALSE
521	006	Gunma	2015/12/08	#1		Weaning pig	4		2015-11-10	FALSE
522	006	Gunma	2015/12/08	#2		Weaning pig	4		2015-11-10	FALSE
523	006	Gunma	2015/12/08	#3		Weaning pig	4		2015-11-10	FALSE
524	006	Gunma	2015/12/08	#4		Weaning pig	4		2015-11-10	FALSE
525	006	Gunma	2015/12/08	#5		Weaning pig	4		2015-11-10	FALSE
526	006	Gunma	2015/12/08	#6		Weaning pig	4		2015-11-10	FALSE
527	006	Gunma	2015/12/08	#7	cough, sneezing, eye discharge	Weaning pig	6		2015-10-27	FALSE
528	006	Gunma	2015/12/08	#8	cough, sneezing, eye discharge	Weaning pig	6		2015-10-27	FALSE
529	006	Gunma	2015/12/08	#9	cough, sneezing, eye discharge	Weaning pig	6		2015-10-27	FALSE
530	006	Gunma	2015/12/08	#10	cough, sneezing, eye discharge	Weaning pig	6		2015-10-27	FALSE
531	006	Gunma	2015/12/08	#11	cough, sneezing, eye discharge	Weaning pig	6		2015-10-27	FALSE
532	006	Gunma	2015/12/08	#12	cough, sneezing, eye discharge	Weaning pig	6		2015-10-27	FALSE
533	006	Gunma	2015/12/08	#13	cough, sneezing, eye discharge	Weaning pig	8		2015-10-13	FALSE
534	006	Gunma	2015/12/08	#14	cough, sneezing, eye discharge	Weaning pig	8		2015-10-13	FALSE
535	006	Gunma	2015/12/08	#15	cough, sneezing, eye discharge	Weaning pig	8		2015-10-13	FALSE
536	006	Gunma	2015/12/08	#16	cough, sneezing, eye discharge	Weaning pig	8		2015-10-13	FALSE
537	006	Gunma	2015/12/08	#17	cough, sneezing, eye discharge	Weaning pig	8		2015-10-13	FALSE
538	006	Gunma	2015/12/08	#18	cough, sneezing, eye discharge	Weaning pig	8		2015-10-13	FALSE
539	006	Gunma	2015/12/08	#19		Weaning pig	10		2015-09-29	FALSE
540	006	Gunma	2015/12/08	#20		Weaning pig	10		2015-09-29	FALSE
541	006	Gunma	2015/12/08	#21		Weaning pig	10		2015-09-29	FALSE
542	006	Gunma	2015/12/08	#22		Weaning pig	10		2015-09-29	FALSE
543	006	Gunma	2015/12/08	#23		Weaning pig	10		2015-09-29	FALSE
544	006	Gunma	2015/12/08	#24		Weaning pig	10		2015-09-29	FALSE
545	006	Gunma	2015/12/08	#25		Weaning pig	12		2015-09-15	FALSE
546	006	Gunma	2015/12/08	#26		Weaning pig	12		2015-09-15	FALSE
547	006	Gunma	2015/12/08	#27		Weaning pig	12		2015-09-15	FALSE
548	006	Gunma	2015/12/08	#28		Weaning pig	12		2015-09-15	FALSE
549	006	Gunma	2015/12/08	#29		Weaning pig	12		2015-09-15	FALSE
550	006	Gunma	2015/12/08	#30		Weaning pig	12		2015-09-15	FALSE
551	007	Gunma	2015/12/09	#1		Weaning pig	4		2015-11-11	FALSE
552	007	Gunma	2015/12/09	#2		Weaning pig	4		2015-11-11	FALSE
553	007	Gunma	2015/12/09	#3		Weaning pig	4		2015-11-11	FALSE
554	007	Gunma	2015/12/09	#4		Weaning pig	4		2015-11-11	FALSE
555	007	Gunma	2015/12/09	#5		Weaning pig	4		2015-11-11	FALSE
556	007	Gunma	2015/12/09	#6		Weaning pig	4		2015-11-11	FALSE
557	007	Gunma	2015/12/09	#7		Weaning pig	6		2015-10-28	FALSE
558	007	Gunma	2015/12/09	#8		Weaning pig	6		2015-10-28	FALSE
559	007	Gunma	2015/12/09	#9		Weaning pig	6		2015-10-28	FALSE
560	007	Gunma	2015/12/09	#10		Weaning pig	6		2015-10-28	FALSE
561	007	Gunma	2015/12/09	#11		Weaning pig	6		2015-10-28	FALSE
562	007	Gunma	2015/12/09	#12		Weaning pig	6		2015-10-28	FALSE
563	007	Gunma	2015/12/09	#13		Weaning pig	8		2015-10-14	FALSE
564	007	Gunma	2015/12/09	#14		Weaning pig	8		2015-10-14	FALSE
565	007	Gunma	2015/12/09	#15		Weaning pig	8		2015-10-14	FALSE
566	007	Gunma	2015/12/09	#16		Weaning pig	8		2015-10-14	FALSE
567	007	Gunma	2015/12/09	#17		Weaning pig	8		2015-10-14	FALSE
568	007	Gunma	2015/12/09	#18		Weaning pig	8		2015-10-14	FALSE
569	007	Gunma	2015/12/09	#19		Weaning pig	10		2015-09-30	FALSE
570	007	Gunma	2015/12/09	#20		Weaning pig	10		2015-09-30	FALSE
571	007	Gunma	2015/12/09	#21		Weaning pig	10		2015-09-30	TRUE	A/swine/Gunma/7-571/2015	H1N1
572	007	Gunma	2015/12/09	#22		Weaning pig	10		2015-09-30	FALSE
573	007	Gunma	2015/12/09	#23		Weaning pig	10		2015-09-30	FALSE
574	007	Gunma	2015/12/09	#24		Weaning pig	10		2015-09-30	FALSE
575	007	Gunma	2015/12/09	#25		Weaning pig	12		2015-09-16	FALSE
576	007	Gunma	2015/12/09	#26		Weaning pig	12		2015-09-16	FALSE
577	007	Gunma	2015/12/09	#27		Weaning pig	12		2015-09-16	FALSE
578	007	Gunma	2015/12/09	#28		Weaning pig	12		2015-09-16	FALSE
579	007	Gunma	2015/12/09	#29		Weaning pig	12		2015-09-16	FALSE
580	007	Gunma	2015/12/09	#30		Weaning pig	12		2015-09-16	FALSE
581	009	Gunma	2015/12/09	#1		Weaning pig	4		2015-11-11	FALSE
582	009	Gunma	2015/12/09	#2		Weaning pig	4		2015-11-11	FALSE
583	009	Gunma	2015/12/09	#3		Weaning pig	4		2015-11-11	FALSE
584	009	Gunma	2015/12/09	#4		Weaning pig	4		2015-11-11	FALSE
585	009	Gunma	2015/12/09	#5		Weaning pig	4		2015-11-11	FALSE
586	009	Gunma	2015/12/09	#6		Weaning pig	4		2015-11-11	FALSE
587	009	Gunma	2015/12/09	#7		Weaning pig	6		2015-10-28	FALSE
588	009	Gunma	2015/12/09	#8		Weaning pig	6		2015-10-28	FALSE
589	009	Gunma	2015/12/09	#9		Weaning pig	6		2015-10-28	FALSE
590	009	Gunma	2015/12/09	#10		Weaning pig	6		2015-10-28	FALSE
591	009	Gunma	2015/12/09	#11		Weaning pig	6		2015-10-28	FALSE
592	009	Gunma	2015/12/09	#12		Weaning pig	6		2015-10-28	FALSE
593	009	Gunma	2015/12/09	#13		Weaning pig	8		2015-10-14	FALSE
594	009	Gunma	2015/12/09	#14		Weaning pig	8		2015-10-14	FALSE
595	009	Gunma	2015/12/09	#15		Weaning pig	8		2015-10-14	FALSE
596	009	Gunma	2015/12/09	#16		Weaning pig	8		2015-10-14	FALSE
597	009	Gunma	2015/12/09	#17		Weaning pig	8		2015-10-14	FALSE
598	009	Gunma	2015/12/09	#18		Weaning pig	8		2015-10-14	FALSE
599	009	Gunma	2015/12/09	#19		Weaning pig	10		2015-09-30	FALSE
600	009	Gunma	2015/12/09	#20		Weaning pig	10		2015-09-30	FALSE
601	009	Gunma	2015/12/09	#21		Weaning pig	10		2015-09-30	FALSE
602	009	Gunma	2015/12/09	#22		Weaning pig	10		2015-09-30	FALSE
603	009	Gunma	2015/12/09	#23		Weaning pig	10		2015-09-30	FALSE
604	009	Gunma	2015/12/09	#24		Weaning pig	10		2015-09-30	FALSE
605	009	Gunma	2015/12/09	#25		Weaning pig	12		2015-09-16	FALSE
606	009	Gunma	2015/12/09	#26		Weaning pig	12		2015-09-16	FALSE
607	009	Gunma	2015/12/09	#27		Weaning pig	12		2015-09-16	FALSE
608	009	Gunma	2015/12/09	#28		Weaning pig	12		2015-09-16	FALSE
609	009	Gunma	2015/12/09	#29		Weaning pig	12		2015-09-16	FALSE
610	009	Gunma	2015/12/09	#30		Weaning pig	12		2015-09-16	FALSE
611	010	Gunma	2015/12/17	#1		Weaning pig	4		2015-11-19	FALSE
612	010	Gunma	2015/12/17	#2		Weaning pig	4		2015-11-19	FALSE
613	010	Gunma	2015/12/17	#3		Weaning pig	4		2015-11-19	FALSE
614	010	Gunma	2015/12/17	#4		Weaning pig	4		2015-11-19	FALSE
615	010	Gunma	2015/12/17	#5		Weaning pig	4		2015-11-19	FALSE
616	010	Gunma	2015/12/17	#6		Weaning pig	4		2015-11-19	FALSE
617	010	Gunma	2015/12/17	#7	neurological symptoms	Weaning pig	6		2015-11-05	FALSE
618	010	Gunma	2015/12/17	#8	neurological symptoms	Weaning pig	6		2015-11-05	FALSE
619	010	Gunma	2015/12/17	#9	neurological symptoms	Weaning pig	6		2015-11-05	FALSE
620	010	Gunma	2015/12/17	#10	neurological symptoms	Weaning pig	6		2015-11-05	FALSE
621	010	Gunma	2015/12/17	#11	neurological symptoms	Weaning pig	6		2015-11-05	FALSE
622	010	Gunma	2015/12/17	#12	neurological symptoms	Weaning pig	6		2015-11-05	FALSE
623	010	Gunma	2015/12/17	#13		Weaning pig	8		2015-10-22	FALSE
624	010	Gunma	2015/12/17	#14		Weaning pig	8		2015-10-22	FALSE
625	010	Gunma	2015/12/17	#15		Weaning pig	8		2015-10-22	FALSE
626	010	Gunma	2015/12/17	#16		Weaning pig	8		2015-10-22	FALSE
627	010	Gunma	2015/12/17	#17		Weaning pig	8		2015-10-22	FALSE
628	010	Gunma	2015/12/17	#18		Weaning pig	8		2015-10-22	FALSE
629	010	Gunma	2015/12/17	#19		Weaning pig	10		2015-10-08	FALSE
630	010	Gunma	2015/12/17	#20		Weaning pig	10		2015-10-08	FALSE
631	010	Gunma	2015/12/17	#21		Weaning pig	10		2015-10-08	FALSE
632	010	Gunma	2015/12/17	#22		Weaning pig	10		2015-10-08	FALSE
633	010	Gunma	2015/12/17	#23		Weaning pig	10		2015-10-08	FALSE
634	010	Gunma	2015/12/17	#24		Weaning pig	10		2015-10-08	FALSE
635	010	Gunma	2015/12/17	#25		Weaning pig	12		2015-09-24	FALSE
636	010	Gunma	2015/12/17	#26		Weaning pig	12		2015-09-24	TRUE	A/swine/Gunma/10-636/2015	H1N2
637	010	Gunma	2015/12/17	#27		Weaning pig	12		2015-09-24	TRUE	A/swine/Gunma/10-637/2015	H1N2
638	010	Gunma	2015/12/17	#28		Weaning pig	12		2015-09-24	FALSE
639	010	Gunma	2015/12/17	#29		Weaning pig	12		2015-09-24	TRUE	A/swine/Gunma/10-639/2015	H1N2
640	010	Gunma	2015/12/17	#30		Weaning pig	12		2015-09-24	FALSE
641	011	Gunma	2015/12/17	#1		Weaning pig	4		2015-11-19	FALSE
642	011	Gunma	2015/12/17	#2		Weaning pig	4		2015-11-19	FALSE
643	011	Gunma	2015/12/17	#3		Weaning pig	4		2015-11-19	FALSE
644	011	Gunma	2015/12/17	#4		Weaning pig	4		2015-11-19	FALSE
645	011	Gunma	2015/12/17	#5		Weaning pig	4		2015-11-19	FALSE
646	011	Gunma	2015/12/17	#6		Weaning pig	4		2015-11-19	FALSE
647	011	Gunma	2015/12/17	#7		Weaning pig	6		2015-11-05	FALSE
648	011	Gunma	2015/12/17	#8		Weaning pig	6		2015-11-05	FALSE
649	011	Gunma	2015/12/17	#9		Weaning pig	6		2015-11-05	FALSE
650	011	Gunma	2015/12/17	#10		Weaning pig	6		2015-11-05	FALSE
651	011	Gunma	2015/12/17	#11		Weaning pig	6		2015-11-05	FALSE
652	011	Gunma	2015/12/17	#12		Weaning pig	6		2015-11-05	FALSE
653	011	Gunma	2015/12/17	#13		Weaning pig	8		2015-10-22	FALSE
654	011	Gunma	2015/12/17	#14		Weaning pig	8		2015-10-22	FALSE
655	011	Gunma	2015/12/17	#15		Weaning pig	8		2015-10-22	FALSE
656	011	Gunma	2015/12/17	#16		Weaning pig	8		2015-10-22	FALSE
657	011	Gunma	2015/12/17	#17		Weaning pig	8		2015-10-22	FALSE
658	011	Gunma	2015/12/17	#18		Weaning pig	8		2015-10-22	FALSE
659	011	Gunma	2015/12/17	#19		Weaning pig	10		2015-10-08	FALSE
660	011	Gunma	2015/12/17	#20		Weaning pig	10		2015-10-08	FALSE
661	011	Gunma	2015/12/17	#21		Weaning pig	10		2015-10-08	FALSE
662	011	Gunma	2015/12/17	#22		Weaning pig	10		2015-10-08	FALSE
663	011	Gunma	2015/12/17	#23		Weaning pig	10		2015-10-08	FALSE
664	011	Gunma	2015/12/17	#24		Weaning pig	10		2015-10-08	FALSE
665	011	Gunma	2015/12/17	#25		Weaning pig	12		2015-09-24	FALSE
666	011	Gunma	2015/12/17	#26		Weaning pig	12		2015-09-24	FALSE
667	011	Gunma	2015/12/17	#27		Weaning pig	12		2015-09-24	FALSE
668	011	Gunma	2015/12/17	#28		Weaning pig	12		2015-09-24	FALSE
669	011	Gunma	2015/12/17	#29		Weaning pig	12		2015-09-24	FALSE
670	011	Gunma	2015/12/17	#30		Weaning pig	12		2015-09-24	FALSE
671	008	Gunma	2015/12/24	#1		Weaning pig	4			FALSE
672	008	Gunma	2015/12/24	#2		Weaning pig	4			FALSE
673	008	Gunma	2015/12/24	#3		Weaning pig	4			FALSE
674	008	Gunma	2015/12/24	#4		Weaning pig	4			FALSE
675	008	Gunma	2015/12/24	#5		Weaning pig	4			FALSE
676	008	Gunma	2015/12/24	#6		Weaning pig	4			FALSE
677	008	Gunma	2015/12/24	#7		Weaning pig	6			FALSE
678	008	Gunma	2015/12/24	#8		Weaning pig	6			FALSE
679	008	Gunma	2015/12/24	#9		Weaning pig	6			FALSE
680	008	Gunma	2015/12/24	#10		Weaning pig	6			FALSE
681	008	Gunma	2015/12/24	#11		Weaning pig	6			FALSE
682	008	Gunma	2015/12/24	#12		Weaning pig	6			FALSE
683	008	Gunma	2015/12/24	#13		Weaning pig	8			FALSE
684	008	Gunma	2015/12/24	#14		Weaning pig	8			FALSE
685	008	Gunma	2015/12/24	#15		Weaning pig	8			FALSE
686	008	Gunma	2015/12/24	#16		Weaning pig	8			FALSE
687	008	Gunma	2015/12/24	#17		Weaning pig	8			FALSE
688	008	Gunma	2015/12/24	#18		Weaning pig	8			FALSE
689	008	Gunma	2015/12/24	#19		Weaning pig	10			FALSE
690	008	Gunma	2015/12/24	#20		Weaning pig	10			FALSE
691	008	Gunma	2015/12/24	#21		Weaning pig	10			FALSE
692	008	Gunma	2015/12/24	#22		Weaning pig	10			FALSE
693	008	Gunma	2015/12/24	#23		Weaning pig	10			FALSE
694	008	Gunma	2015/12/24	#24		Weaning pig	10			FALSE
695	008	Gunma	2015/12/24	#25		Weaning pig	12			FALSE
696	008	Gunma	2015/12/24	#26		Weaning pig	12			FALSE
697	008	Gunma	2015/12/24	#27		Weaning pig	12			FALSE
698	008	Gunma	2015/12/24	#28		Weaning pig	12			FALSE
699	008	Gunma	2015/12/24	#29		Weaning pig	12			FALSE
700	008	Gunma	2015/12/24	#30		Weaning pig	12			FALSE
701	001	Chiba	2015/12/24	#1		Weaning pig	3.1			FALSE
702	001	Chiba	2015/12/24	#2		Weaning pig	3.1			FALSE
703	001	Chiba	2015/12/24	#3		Weaning pig	3.1			FALSE
704	001	Chiba	2015/12/24	#4	eye discharge	Weaning pig	3.1			FALSE
705	001	Chiba	2015/12/24	#5		Weaning pig	4.0			FALSE
706	001	Chiba	2015/12/24	#6		Weaning pig	4.0			FALSE
707	001	Chiba	2015/12/24	#7		Weaning pig	4.0			FALSE
708	001	Chiba	2015/12/24	#8		Weaning pig	4.0			FALSE
709	001	Chiba	2015/12/24	#9		Weaning pig	4.8			FALSE
710	001	Chiba	2015/12/24	#10		Weaning pig	4.8			FALSE
711	001	Chiba	2015/12/24	#11		Weaning pig	4.8			FALSE
712	001	Chiba	2015/12/24	#12		Weaning pig	4.8			FALSE
713	001	Chiba	2015/12/24	#13		Weaning pig	5.5			FALSE
714	001	Chiba	2015/12/24	#14		Weaning pig	5.5			FALSE
715	001	Chiba	2015/12/24	#15		Weaning pig	5.5			FALSE
716	001	Chiba	2015/12/24	#16		Weaning pig	5.5			FALSE
717	001	Chiba	2015/12/24	#17		Weaning pig	6.4			FALSE
718	001	Chiba	2015/12/24	#18		Weaning pig	6.4			FALSE
719	001	Chiba	2015/12/24	#19		Weaning pig	6.4			FALSE
720	001	Chiba	2015/12/24	#20		Weaning pig	6.4			FALSE
721	001	Chiba	2015/12/24	#21	PRRS	Weaning pig	7.2			FALSE
722	001	Chiba	2015/12/24	#22	PRRS	Weaning pig	7.2			FALSE
723	001	Chiba	2015/12/24	#23	PRRS	Weaning pig	7.2			FALSE
724	001	Chiba	2015/12/24	#24	PRRS	Weaning pig	7.2			FALSE
725	001	Chiba	2015/12/24	#25	PRRS	Weaning pig	7.2			FALSE
726	001	Chiba	2015/12/24	#26	PRRS	Weaning pig	8.1			FALSE
727	001	Chiba	2015/12/24	#27	PRRS	Weaning pig	8.1			FALSE
728	001	Chiba	2015/12/24	#28	PRRS	Weaning pig	8.1			FALSE
729	001	Chiba	2015/12/24	#29	PRRS	Weaning pig	8.1			FALSE
730	001	Chiba	2015/12/24	#30	PRRS	Weaning pig	8.1			FALSE
731	012	Gunma	2015/12/28	#1		Weaning pig	6		2015-11-16	FALSE
732	012	Gunma	2015/12/28	#2		Weaning pig	6		2015-11-16	FALSE
733	012	Gunma	2015/12/28	#3		Weaning pig	6		2015-11-16	FALSE
734	012	Gunma	2015/12/28	#4		Weaning pig	6		2015-11-16	FALSE
735	012	Gunma	2015/12/28	#5		Weaning pig	6		2015-11-16	FALSE
736	012	Gunma	2015/12/28	#6		Weaning pig	6		2015-11-16	FALSE
737	012	Gunma	2015/12/28	#7		Weaning pig	4		2015-11-30	FALSE
738	012	Gunma	2015/12/28	#8		Weaning pig	4		2015-11-30	TRUE	A/swine/Gunma/12-738/2015	H1N2
739	012	Gunma	2015/12/28	#9		Weaning pig	4		2015-11-30	FALSE
740	012	Gunma	2015/12/28	#10		Weaning pig	4		2015-11-30	FALSE
741	012	Gunma	2015/12/28	#11		Weaning pig	4		2015-11-30	FALSE
742	012	Gunma	2015/12/28	#12		Weaning pig	4		2015-11-30	FALSE
743	012	Gunma	2015/12/28	#13		Weaning pig	8		2015-11-02	FALSE
744	012	Gunma	2015/12/28	#14		Weaning pig	8		2015-11-02	FALSE
745	012	Gunma	2015/12/28	#15		Weaning pig	8		2015-11-02	FALSE
746	012	Gunma	2015/12/28	#16		Weaning pig	8		2015-11-02	FALSE
747	012	Gunma	2015/12/28	#17		Weaning pig	8		2015-11-02	FALSE
748	012	Gunma	2015/12/28	#18		Weaning pig	8		2015-11-02	FALSE
749	012	Gunma	2015/12/28	#19		Weaning pig	10		2015-10-19	FALSE
750	012	Gunma	2015/12/28	#20		Weaning pig	10		2015-10-19	FALSE
751	012	Gunma	2015/12/28	#21		Weaning pig	10		2015-10-19	FALSE
752	012	Gunma	2015/12/28	#22		Weaning pig	10		2015-10-19	FALSE
753	012	Gunma	2015/12/28	#23		Weaning pig	10		2015-10-19	FALSE
754	012	Gunma	2015/12/28	#24		Weaning pig	10		2015-10-19	FALSE
755	012	Gunma	2015/12/28	#25		Weaning pig	12		2015-10-05	FALSE
756	012	Gunma	2015/12/28	#26		Weaning pig	12		2015-10-05	FALSE
757	012	Gunma	2015/12/28	#27		Weaning pig	12		2015-10-05	FALSE
758	012	Gunma	2015/12/28	#28		Weaning pig	12		2015-10-05	FALSE
759	012	Gunma	2015/12/28	#29		Weaning pig	12		2015-10-05	FALSE
760	012	Gunma	2015/12/28	#30		Weaning pig	12		2015-10-05	FALSE
761	007	Gunma	2016/01/06	#1		Weaning pig	4		2015-12-09	FALSE
762	007	Gunma	2016/01/06	#2		Weaning pig	4		2015-12-09	FALSE
763	007	Gunma	2016/01/06	#3		Weaning pig	4		2015-12-09	FALSE
764	007	Gunma	2016/01/06	#4		Weaning pig	4		2015-12-09	FALSE
765	007	Gunma	2016/01/06	#5		Weaning pig	4		2015-12-09	FALSE
766	007	Gunma	2016/01/06	#6		Weaning pig	4		2015-12-09	TRUE	A/swine/Gunma/7-766/2016	H1N2
767	007	Gunma	2016/01/06	#7		Weaning pig	6		2015-11-25	TRUE	A/swine/Gunma/7-767/2016	H1N2
768	007	Gunma	2016/01/06	#8		Weaning pig	6		2015-11-25	FALSE
769	007	Gunma	2016/01/06	#9		Weaning pig	6		2015-11-25	FALSE
770	007	Gunma	2016/01/06	#10		Weaning pig	6		2015-11-25	FALSE
771	007	Gunma	2016/01/06	#11		Weaning pig	6		2015-11-25	FALSE
772	007	Gunma	2016/01/06	#12		Weaning pig	6		2015-11-25	FALSE
773	007	Gunma	2016/01/06	#13		Weaning pig	8		2015-11-11	FALSE
774	007	Gunma	2016/01/06	#14		Weaning pig	8		2015-11-11	FALSE
775	007	Gunma	2016/01/06	#15		Weaning pig	8		2015-11-11	FALSE
776	007	Gunma	2016/01/06	#16		Weaning pig	8		2015-11-11	FALSE
777	007	Gunma	2016/01/06	#17		Weaning pig	8		2015-11-11	FALSE
778	007	Gunma	2016/01/06	#18		Weaning pig	8		2015-11-11	FALSE
779	007	Gunma	2016/01/06	#19		Weaning pig	10		2015-10-28	FALSE
780	007	Gunma	2016/01/06	#20		Weaning pig	10		2015-10-28	FALSE
781	007	Gunma	2016/01/06	#21		Weaning pig	10		2015-10-28	FALSE
782	007	Gunma	2016/01/06	#22		Weaning pig	10		2015-10-28	FALSE
783	007	Gunma	2016/01/06	#23		Weaning pig	10		2015-10-28	FALSE
784	007	Gunma	2016/01/06	#24		Weaning pig	10		2015-10-28	FALSE
785	007	Gunma	2016/01/06	#25		Weaning pig	12		2015-10-14	FALSE
786	007	Gunma	2016/01/06	#26		Weaning pig	12		2015-10-14	FALSE
787	007	Gunma	2016/01/06	#27		Weaning pig	12		2015-10-14	FALSE
788	007	Gunma	2016/01/06	#28		Weaning pig	12		2015-10-14	FALSE
789	007	Gunma	2016/01/06	#29		Weaning pig	12		2015-10-14	FALSE
790	007	Gunma	2016/01/06	#30		Weaning pig	12		2015-10-14	FALSE
791	009	Gunma	2016/01/06	#1		Weaning pig	4		2015-12-09	FALSE
792	009	Gunma	2016/01/06	#2		Weaning pig	4		2015-12-09	FALSE
793	009	Gunma	2016/01/06	#3		Weaning pig	4		2015-12-09	FALSE
794	009	Gunma	2016/01/06	#4		Weaning pig	4		2015-12-09	FALSE
795	009	Gunma	2016/01/06	#5		Weaning pig	4		2015-12-09	FALSE
796	009	Gunma	2016/01/06	#6		Weaning pig	4		2015-12-09	FALSE
797	009	Gunma	2016/01/06	#7		Weaning pig	6		2015-11-25	FALSE
798	009	Gunma	2016/01/06	#8		Weaning pig	6		2015-11-25	FALSE
799	009	Gunma	2016/01/06	#9		Weaning pig	6		2015-11-25	FALSE
800	009	Gunma	2016/01/06	#10		Weaning pig	6		2015-11-25	FALSE
801	009	Gunma	2016/01/06	#11		Weaning pig	6		2015-11-25	FALSE
802	009	Gunma	2016/01/06	#12		Weaning pig	6		2015-11-25	FALSE
803	009	Gunma	2016/01/06	#13		Weaning pig	8		2015-11-11	FALSE
804	009	Gunma	2016/01/06	#14		Weaning pig	8		2015-11-11	FALSE
805	009	Gunma	2016/01/06	#15		Weaning pig	8		2015-11-11	FALSE
806	009	Gunma	2016/01/06	#16		Weaning pig	8		2015-11-11	FALSE
807	009	Gunma	2016/01/06	#17		Weaning pig	8		2015-11-11	FALSE
808	009	Gunma	2016/01/06	#18		Weaning pig	8		2015-11-11	FALSE
809	009	Gunma	2016/01/06	#19		Weaning pig	10		2015-10-28	TRUE	A/swine/Gunma/9-809/2016	H1N2
810	009	Gunma	2016/01/06	#20		Weaning pig	10		2015-10-28	FALSE
811	009	Gunma	2016/01/06	#21		Weaning pig	10		2015-10-28	FALSE
812	009	Gunma	2016/01/06	#22		Weaning pig	10		2015-10-28	FALSE
813	009	Gunma	2016/01/06	#23		Weaning pig	10		2015-10-28	FALSE
814	009	Gunma	2016/01/06	#24		Weaning pig	10		2015-10-28	FALSE
815	009	Gunma	2016/01/06	#25		Weaning pig	12		2015-10-14	FALSE
816	009	Gunma	2016/01/06	#26		Weaning pig	12		2015-10-14	FALSE
817	009	Gunma	2016/01/06	#27		Weaning pig	12		2015-10-14	FALSE
818	009	Gunma	2016/01/06	#28		Weaning pig	12		2015-10-14	FALSE
819	009	Gunma	2016/01/06	#29		Weaning pig	12		2015-10-14	FALSE
820	009	Gunma	2016/01/06	#30		Weaning pig	12		2015-10-14	FALSE
821	001	Chiba	2015/12/28	#1		boar	21.4	150		FALSE
822	001	Chiba	2015/12/28	#2		boar	21.4	150		FALSE
823	001	Chiba	2015/12/28	#3		boar	21.4	150		FALSE
824	001	Chiba	2015/12/28	#4		boar	21.4	150		FALSE
825	001	Chiba	2015/12/28	#5		boar	21.4	150		FALSE
826	001	Chiba	2015/12/28	#6		boar	21.4	150		FALSE
827	001	Chiba	2015/12/28	#7		boar	21.4	150		FALSE
828	001	Chiba	2015/12/28	#8		boar	21.4	150		FALSE
829	001	Chiba	2015/12/28	#9		boar	21.4	150		FALSE
830	001	Chiba	2015/12/28	#10		boar	21.4	150		FALSE
831	013	Kagoshima	2016/01/09	#1		Fattening pig	23		2015-07-26	FALSE
832	013	Kagoshima	2016/01/09	#2		Fattening pig	23		2015-07-26	FALSE
833	013	Kagoshima	2016/01/09	#3		Fattening pig	23		2015-07-26	FALSE
834	001	Chiba	2016/01/12	#1	low vitality, fever, cough	Breeding pig	3.1	22		TRUE	A/swine/Chiba/1-834/2016	H1N1
835	001	Chiba	2016/01/12	#2	low vitality, fever, cough	Breeding pig	3.1	22		TRUE	A/swine/Chiba/1-835/2016	H1N1
836	001	Chiba	2016/01/12	#3	low vitality, fever, cough	Breeding pig	3.1	22		TRUE	A/swine/Chiba/1-836/2016	H1N1
837	010	Gunma	2016/01/14	#1	diarrhea, vomiting related to PED	Weaning pig	4		2015-12-17	FALSE
838	010	Gunma	2016/01/14	#2	diarrhea, vomiting related to PED	Weaning pig	4		2015-12-17	TRUE	A/swine/Gunma/10-838/2016	H1N2
839	010	Gunma	2016/01/14	#3	diarrhea, vomiting related to PED	Weaning pig	4		2015-12-17	FALSE
840	010	Gunma	2016/01/14	#4	diarrhea, vomiting related to PED	Weaning pig	4		2015-12-17	FALSE
841	010	Gunma	2016/01/14	#5	diarrhea, vomiting related to PED	Weaning pig	4		2015-12-17	TRUE	A/swine/Gunma/10-841/2016	H1N2
842	010	Gunma	2016/01/14	#6	diarrhea, vomiting related to PED	Weaning pig	4		2015-12-17	FALSE
843	010	Gunma	2016/01/14	#7		Weaning pig	6		2015-12-03	FALSE
844	010	Gunma	2016/01/14	#8		Weaning pig	6		2015-12-03	FALSE
845	010	Gunma	2016/01/14	#9		Weaning pig	6		2015-12-03	FALSE
846	010	Gunma	2016/01/14	#10		Weaning pig	6		2015-12-03	FALSE
847	010	Gunma	2016/01/14	#11		Weaning pig	6		2015-12-03	FALSE
848	010	Gunma	2016/01/14	#12		Weaning pig	6		2015-12-03	FALSE
849	010	Gunma	2016/01/14	#13		Weaning pig	8		2015-11-19	FALSE
850	010	Gunma	2016/01/14	#14		Weaning pig	8		2015-11-19	FALSE
851	010	Gunma	2016/01/14	#15		Weaning pig	8		2015-11-19	FALSE
852	010	Gunma	2016/01/14	#16		Weaning pig	8		2015-11-19	FALSE
853	010	Gunma	2016/01/14	#17		Weaning pig	8		2015-11-19	FALSE
854	010	Gunma	2016/01/14	#18		Weaning pig	8		2015-11-19	FALSE
855	010	Gunma	2016/01/14	#19		Weaning pig	10		2015-11-05	FALSE
856	010	Gunma	2016/01/14	#20		Weaning pig	10		2015-11-05	FALSE
857	010	Gunma	2016/01/14	#21		Weaning pig	10		2015-11-05	FALSE
858	010	Gunma	2016/01/14	#22		Weaning pig	10		2015-11-05	FALSE
859	010	Gunma	2016/01/14	#23		Weaning pig	10		2015-11-05	FALSE
860	010	Gunma	2016/01/14	#24		Weaning pig	10		2015-11-05	FALSE
861	010	Gunma	2016/01/14	#25		Weaning pig	12		2015-10-22	FALSE
862	010	Gunma	2016/01/14	#26		Weaning pig	12		2015-10-22	FALSE
863	010	Gunma	2016/01/14	#27		Weaning pig	12		2015-10-22	FALSE
864	010	Gunma	2016/01/14	#28		Weaning pig	12		2015-10-22	FALSE
865	010	Gunma	2016/01/14	#29		Weaning pig	12		2015-10-22	FALSE
866	010	Gunma	2016/01/14	#30		Weaning pig	12		2015-10-22	FALSE
867	011	Gunma	2016/01/14	#1		Weaning pig	4		2015-12-17	FALSE
868	011	Gunma	2016/01/14	#2		Weaning pig	4		2015-12-17	FALSE
869	011	Gunma	2016/01/14	#3		Weaning pig	4		2015-12-17	FALSE
870	011	Gunma	2016/01/14	#4		Weaning pig	4		2015-12-17	FALSE
871	011	Gunma	2016/01/14	#5		Weaning pig	4		2015-12-17	FALSE
872	011	Gunma	2016/01/14	#6		Weaning pig	4		2015-12-17	FALSE
873	011	Gunma	2016/01/14	#7		Weaning pig	6		2015-12-03	FALSE
874	011	Gunma	2016/01/14	#8		Weaning pig	6		2015-12-03	FALSE
875	011	Gunma	2016/01/14	#9		Weaning pig	6		2015-12-03	FALSE
876	011	Gunma	2016/01/14	#10		Weaning pig	6		2015-12-03	FALSE
877	011	Gunma	2016/01/14	#11		Weaning pig	6		2015-12-03	FALSE
878	011	Gunma	2016/01/14	#12		Weaning pig	6		2015-12-03	FALSE
879	011	Gunma	2016/01/14	#13		Weaning pig	8		2015-11-19	FALSE
880	011	Gunma	2016/01/14	#14		Weaning pig	8		2015-11-19	FALSE
881	011	Gunma	2016/01/14	#15		Weaning pig	8		2015-11-19	FALSE
882	011	Gunma	2016/01/14	#16		Weaning pig	8		2015-11-19	FALSE
883	011	Gunma	2016/01/14	#17		Weaning pig	8		2015-11-19	FALSE
884	011	Gunma	2016/01/14	#18		Weaning pig	8		2015-11-19	FALSE
885	011	Gunma	2016/01/14	#19		Weaning pig	10		2015-11-05	FALSE
886	011	Gunma	2016/01/14	#20		Weaning pig	10		2015-11-05	FALSE
887	011	Gunma	2016/01/14	#21		Weaning pig	10		2015-11-05	FALSE
888	011	Gunma	2016/01/14	#22		Weaning pig	10		2015-11-05	FALSE
889	011	Gunma	2016/01/14	#23		Weaning pig	10		2015-11-05	FALSE
890	011	Gunma	2016/01/14	#24		Weaning pig	10		2015-11-05	FALSE
891	011	Gunma	2016/01/14	#25		Weaning pig	12		2015-10-22	FALSE
892	011	Gunma	2016/01/14	#26		Weaning pig	12		2015-10-22	FALSE
893	011	Gunma	2016/01/14	#27		Weaning pig	12		2015-10-22	FALSE
894	011	Gunma	2016/01/14	#28		Weaning pig	12		2015-10-22	FALSE
895	011	Gunma	2016/01/14	#29		Weaning pig	12		2015-10-22	FALSE
896	011	Gunma	2016/01/14	#30		Weaning pig	12		2015-10-22	FALSE
897	013	Kagoshima	2016/01/18	#1		Weaning pig	24			FALSE
898	013	Kagoshima	2016/01/18	#2		Weaning pig	24			FALSE
899	013	Kagoshima	2016/01/18	#3		Weaning pig	24			FALSE
900	013	Kagoshima	2016/01/18	#4		Weaning pig	24			FALSE
901	013	Kagoshima	2016/01/18	#5		Weaning pig	24			FALSE
902	013	Kagoshima	2016/01/18	#6		Weaning pig	24			FALSE
903	013	Kagoshima	2016/01/18	#7		Weaning pig	24			FALSE
904	013	Kagoshima	2016/01/18	#8		Weaning pig	24			FALSE
905	013	Kagoshima	2016/01/18	#9		Weaning pig	24			FALSE
906	013	Kagoshima	2016/01/18	#10		Weaning pig	24			FALSE
907	012	Gunma	2016/01/25	#1		Weaning pig	4		2015-12-28	FALSE
908	012	Gunma	2016/01/25	#2		Weaning pig	4		2015-12-28	FALSE
909	012	Gunma	2016/01/25	#3		Weaning pig	4		2015-12-28	FALSE
910	012	Gunma	2016/01/25	#4		Weaning pig	4		2015-12-28	FALSE
911	012	Gunma	2016/01/25	#5		Weaning pig	4		2015-12-28	FALSE
912	012	Gunma	2016/01/25	#6		Weaning pig	4		2015-12-28	FALSE
913	012	Gunma	2016/01/25	#7		Weaning pig	6		2015-12-14	TRUE	A/swine/Gunma/12-913/2016	H１N2
914	012	Gunma	2016/01/25	#8		Weaning pig	6		2015-12-14	TRUE	A/swine/Gunma/12-914/2016	H１N2
915	012	Gunma	2016/01/25	#9		Weaning pig	6		2015-12-14	TRUE	A/swine/Gunma/12-915/2016	H１N2
916	012	Gunma	2016/01/25	#10		Weaning pig	6		2015-12-14	TRUE	A/swine/Gunma/12-916/2016	H１N2
917	012	Gunma	2016/01/25	#11		Weaning pig	6		2015-12-14	TRUE	A/swine/Gunma/12-917/2016	H１N2
918	012	Gunma	2016/01/25	#12		Weaning pig	6		2015-12-14	FALSE
919	012	Gunma	2016/01/25	#13		Weaning pig	8		2015-11-30	FALSE
920	012	Gunma	2016/01/25	#14		Weaning pig	8		2015-11-30	FALSE
921	012	Gunma	2016/01/25	#15		Weaning pig	8		2015-11-30	FALSE
922	012	Gunma	2016/01/25	#16		Weaning pig	8		2015-11-30	FALSE
923	012	Gunma	2016/01/25	#17		Weaning pig	8		2015-11-30	FALSE
924	012	Gunma	2016/01/25	#18		Weaning pig	8		2015-11-30	FALSE
925	012	Gunma	2016/01/25	#19	neurological symptoms	Weaning pig	10		2015-11-16	TRUE	A/swine/Gunma/12-925/2016	H１N2
926	012	Gunma	2016/01/25	#20	neurological symptoms	Weaning pig	10		2015-11-16	FALSE
927	012	Gunma	2016/01/25	#21	neurological symptoms	Weaning pig	10		2015-11-16	FALSE
928	012	Gunma	2016/01/25	#22	neurological symptoms	Weaning pig	10		2015-11-16	FALSE
929	012	Gunma	2016/01/25	#23	neurological symptoms	Weaning pig	10		2015-11-16	FALSE
930	012	Gunma	2016/01/25	#24	neurological symptoms	Weaning pig	10		2015-11-16	FALSE
931	012	Gunma	2016/01/25	#25		Weaning pig	12		2015-11-02	FALSE
932	012	Gunma	2016/01/25	#26		Weaning pig	12		2015-11-02	FALSE
933	012	Gunma	2016/01/25	#27		Weaning pig	12		2015-11-02	FALSE
934	012	Gunma	2016/01/25	#28		Weaning pig	12		2015-11-02	FALSE
935	012	Gunma	2016/01/25	#29		Weaning pig	12		2015-11-02	FALSE
936	012	Gunma	2016/01/25	#30		Weaning pig	12		2015-11-02	FALSE
937	001	Chiba	2016/01/26	#1	eye discharge	Weaning pig	3.0			FALSE
938	001	Chiba	2016/01/26	#2	eye discharge	Weaning pig	3.0			FALSE
939	001	Chiba	2016/01/26	#3	eye discharge	Weaning pig	3.0			FALSE
940	001	Chiba	2016/01/26	#4	eye discharge	Weaning pig	3.0			FALSE
941	001	Chiba	2016/01/26	#5	eye discharge	Weaning pig	3.8			FALSE
942	001	Chiba	2016/01/26	#6	eye discharge	Weaning pig	3.8			FALSE
943	001	Chiba	2016/01/26	#7	eye discharge	Weaning pig	3.8			FALSE
944	001	Chiba	2016/01/26	#8	cough	Weaning pig	3.8			FALSE
945	001	Chiba	2016/01/26	#9	cough	Weaning pig	4.7			FALSE
946	001	Chiba	2016/01/26	#10	cough	Weaning pig	4.7			FALSE
947	001	Chiba	2016/01/26	#11	cough	Weaning pig	4.7			FALSE
948	001	Chiba	2016/01/26	#12	cough	Weaning pig	4.7			FALSE
949	001	Chiba	2016/01/26	#13	cough	Weaning pig	5.5			FALSE
950	001	Chiba	2016/01/26	#14	cough	Weaning pig	5.5			FALSE
951	001	Chiba	2016/01/26	#15	cough	Weaning pig	5.5			FALSE
952	001	Chiba	2016/01/26	#16		Weaning pig	5.5			FALSE
953	001	Chiba	2016/01/26	#17	PRRS	Weaning pig	6.5			FALSE
954	001	Chiba	2016/01/26	#18	PRRS	Weaning pig	6.5			FALSE
955	001	Chiba	2016/01/26	#19	PRRS	Weaning pig	6.5			FALSE
956	001	Chiba	2016/01/26	#20	PRRS	Weaning pig	6.5			TRUE	A/swine/Chiba/1-956/2016	H１N2
957	001	Chiba	2016/01/26	#21	PRRS	Weaning pig	7.8			FALSE
958	001	Chiba	2016/01/26	#22	PRRS	Weaning pig	7.8			FALSE
959	001	Chiba	2016/01/26	#23	PRRS	Weaning pig	7.8			FALSE
960	001	Chiba	2016/01/26	#24	PRRS	Weaning pig	7.8			FALSE
961	001	Chiba	2016/01/26	#25	PRRS	Weaning pig	8.7			FALSE
962	001	Chiba	2016/01/26	#26	PRRS	Weaning pig	8.7			FALSE
963	001	Chiba	2016/01/26	#27	PRRS	Weaning pig	8.7			FALSE
964	001	Chiba	2016/01/26	#28	PRRS	Weaning pig	9.5			FALSE
965	001	Chiba	2016/01/26	#29	PRRS	Weaning pig	9.5			FALSE
966	001	Chiba	2016/01/26	#30	PRRS	Weaning pig	9.5			FALSE
967	001	Chiba	2016/01/25	#1		boar	21.4	150		FALSE
968	001	Chiba	2016/01/25	#2		boar	21.4	150		FALSE
969	001	Chiba	2016/01/25	#3		boar	21.4	150		FALSE
970	001	Chiba	2016/01/25	#4		boar	21.4	150		FALSE
971	001	Chiba	2016/01/25	#5		boar	21.4	150		FALSE
972	001	Chiba	2016/01/25	#6		boar	21.4	150		FALSE
973	001	Chiba	2016/01/25	#7		boar	21.4	150		FALSE
974	001	Chiba	2016/01/25	#8		boar	21.4	150		FALSE
975	001	Chiba	2016/01/25	#9		boar	21.4	150		FALSE
976	001	Chiba	2016/01/25	#10		boar	21.4	150		FALSE
977	008	Gunma	2016/01/28	#1		Weaning pig	4		2015-12-31	FALSE
978	008	Gunma	2016/01/28	#2		Weaning pig	4		2015-12-31	FALSE
979	008	Gunma	2016/01/28	#3		Weaning pig	4		2015-12-31	FALSE
980	008	Gunma	2016/01/28	#4		Weaning pig	4		2015-12-31	FALSE
981	008	Gunma	2016/01/28	#5		Weaning pig	4		2015-12-31	FALSE
982	008	Gunma	2016/01/28	#6		Weaning pig	4		2015-12-31	FALSE
983	008	Gunma	2016/01/28	#7		Weaning pig	6		2015-12-17	FALSE
984	008	Gunma	2016/01/28	#8		Weaning pig	6		2015-12-17	FALSE
985	008	Gunma	2016/01/28	#9		Weaning pig	6		2015-12-17	FALSE
986	008	Gunma	2016/01/28	#10		Weaning pig	6		2015-12-17	FALSE
987	008	Gunma	2016/01/28	#11		Weaning pig	6		2015-12-17	FALSE
988	008	Gunma	2016/01/28	#12		Weaning pig	6		2015-12-17	FALSE
989	008	Gunma	2016/01/28	#13		Weaning pig	8		2015-12-03	FALSE
990	008	Gunma	2016/01/28	#14		Weaning pig	8		2015-12-03	FALSE
991	008	Gunma	2016/01/28	#15		Weaning pig	8		2015-12-03	FALSE
992	008	Gunma	2016/01/28	#16		Weaning pig	8		2015-12-03	FALSE
993	008	Gunma	2016/01/28	#17		Weaning pig	8		2015-12-03	FALSE
994	008	Gunma	2016/01/28	#18		Weaning pig	8		2015-12-03	FALSE
995	008	Gunma	2016/01/28	#19		Weaning pig	10		2015-11-19	FALSE
996	008	Gunma	2016/01/28	#20		Weaning pig	10		2015-11-19	FALSE
997	008	Gunma	2016/01/28	#21		Weaning pig	10		2015-11-19	FALSE
998	008	Gunma	2016/01/28	#22		Weaning pig	10		2015-11-19	FALSE
999	008	Gunma	2016/01/28	#23		Weaning pig	10		2015-11-19	FALSE
1000	008	Gunma	2016/01/28	#24		Weaning pig	10		2015-11-19	FALSE
1001	008	Gunma	2016/01/28	#25		Weaning pig	12		2015-11-05	FALSE
1002	008	Gunma	2016/01/28	#26		Weaning pig	12		2015-11-05	FALSE
1003	008	Gunma	2016/01/28	#27		Weaning pig	12		2015-11-05	FALSE
1004	008	Gunma	2016/01/28	#28		Weaning pig	12		2015-11-05	FALSE
1005	008	Gunma	2016/01/28	#29		Weaning pig	12		2015-11-05	FALSE
1006	008	Gunma	2016/01/28	#30		Weaning pig	12		2015-11-05	FALSE
1007	006	Gunma	2016/02/02	#1		Weaning pig	4		2016-01-05	FALSE
1008	006	Gunma	2016/02/02	#2		Weaning pig	4		2016-01-05	FALSE
1009	006	Gunma	2016/02/02	#3		Weaning pig	4		2016-01-05	FALSE
1010	006	Gunma	2016/02/02	#4		Weaning pig	4		2016-01-05	FALSE
1011	006	Gunma	2016/02/02	#5		Weaning pig	4		2016-01-05	FALSE
1012	006	Gunma	2016/02/02	#6		Weaning pig	4		2016-01-05	FALSE
1013	006	Gunma	2016/02/02	#7		Weaning pig	6		2015-12-22	FALSE
1014	006	Gunma	2016/02/02	#8		Weaning pig	6		2015-12-22	FALSE
1015	006	Gunma	2016/02/02	#9		Weaning pig	6		2015-12-22	FALSE
1016	006	Gunma	2016/02/02	#10		Weaning pig	6		2015-12-22	FALSE
1017	006	Gunma	2016/02/02	#11		Weaning pig	6		2015-12-22	FALSE
1018	006	Gunma	2016/02/02	#12		Weaning pig	6		2015-12-22	FALSE
1019	006	Gunma	2016/02/02	#13		Weaning pig	8		2015-12-08	FALSE
1020	006	Gunma	2016/02/02	#14		Weaning pig	8		2015-12-08	FALSE
1021	006	Gunma	2016/02/02	#15		Weaning pig	8		2015-12-08	FALSE
1022	006	Gunma	2016/02/02	#16		Weaning pig	8		2015-12-08	FALSE
1023	006	Gunma	2016/02/02	#17		Weaning pig	8		2015-12-08	FALSE
1024	006	Gunma	2016/02/02	#18		Weaning pig	8		2015-12-08	FALSE
1025	006	Gunma	2016/02/02	#19	cough, sneezing, eye discharge	Weaning pig	10		2015-11-24	FALSE
1026	006	Gunma	2016/02/02	#20	cough, sneezing, eye discharge	Weaning pig	10		2015-11-24	FALSE
1027	006	Gunma	2016/02/02	#21	cough, sneezing, eye discharge	Weaning pig	10		2015-11-24	FALSE
1028	006	Gunma	2016/02/02	#22	cough, sneezing, eye discharge	Weaning pig	10		2015-11-24	FALSE
1029	006	Gunma	2016/02/02	#23	cough, sneezing, eye discharge	Weaning pig	10		2015-11-24	FALSE
1030	006	Gunma	2016/02/02	#24	cough, sneezing, eye discharge	Weaning pig	10		2015-11-24	FALSE
1031	006	Gunma	2016/02/02	#25		Weaning pig	12		2015-11-10	FALSE
1032	006	Gunma	2016/02/02	#26		Weaning pig	12		2015-11-10	FALSE
1033	006	Gunma	2016/02/02	#27		Weaning pig	12		2015-11-10	FALSE
1034	006	Gunma	2016/02/02	#28		Weaning pig	12		2015-11-10	FALSE
1035	006	Gunma	2016/02/02	#29		Weaning pig	12		2015-11-10	FALSE
1036	006	Gunma	2016/02/02	#30		Weaning pig	12		2015-11-10	FALSE
1037	013	Kagoshima	2016/01/27	#1	low vitality, eye discharge	Weaning pig	5		2015-12-22	FALSE
1038	013	Kagoshima	2016/01/27	#2	low vitality, eye discharge	Weaning pig	5		2015-12-22	FALSE
1039	013	Kagoshima	2016/01/27	#3	low vitality, eye discharge	Weaning pig	10		2015-11-22	FALSE
1040	014	Kagoshima	2016/01/31	#1	loss of appetite	sow	72.14			FALSE
1041	014	Kagoshima	2016/01/31	#2	loss of appetite	sow	83.14			FALSE
1042	014	Kagoshima	2016/01/31	#3	loss of appetite	sow	58			FALSE
1043	014	Kagoshima	2016/01/31	#4	loss of appetite	sow	80.43			FALSE
1044	014	Kagoshima	2016/01/31	#5	loss of appetite	sow	199.14			FALSE
1045	007	Gunma	2016/02/10	#1		Weaning pig	4		2016-01-13	FALSE
1046	007	Gunma	2016/02/10	#2		Weaning pig	4		2016-01-13	TRUE	A/swine/Gunma/7-1046/2016	H１N2
1047	007	Gunma	2016/02/10	#3		Weaning pig	4		2016-01-13	FALSE
1048	007	Gunma	2016/02/10	#4		Weaning pig	4		2016-01-13	FALSE
1049	007	Gunma	2016/02/10	#5		Weaning pig	4		2016-01-13	FALSE
1050	007	Gunma	2016/02/10	#6		Weaning pig	4		2016-01-13	TRUE	A/swine/Gunma/7-1050/2016	H１N2
1051	007	Gunma	2016/02/10	#7		Weaning pig	6		2015-12-30	FALSE
1052	007	Gunma	2016/02/10	#8		Weaning pig	6		2015-12-30	FALSE
1053	007	Gunma	2016/02/10	#9		Weaning pig	6		2015-12-30	FALSE
1054	007	Gunma	2016/02/10	#10		Weaning pig	6		2015-12-30	FALSE
1055	007	Gunma	2016/02/10	#11		Weaning pig	6		2015-12-30	FALSE
1056	007	Gunma	2016/02/10	#12		Weaning pig	6		2015-12-30	FALSE
1057	007	Gunma	2016/02/10	#13		Weaning pig	8		2015-12-16	FALSE
1058	007	Gunma	2016/02/10	#14		Weaning pig	8		2015-12-16	FALSE
1059	007	Gunma	2016/02/10	#15		Weaning pig	8		2015-12-16	FALSE
1060	007	Gunma	2016/02/10	#16		Weaning pig	8		2015-12-16	FALSE
1061	007	Gunma	2016/02/10	#17		Weaning pig	8		2015-12-16	FALSE
1062	007	Gunma	2016/02/10	#18		Weaning pig	8		2015-12-16	TRUE	A/swine/Gunma/7-1062/2016	H１N2
1063	007	Gunma	2016/02/10	#19		Weaning pig	10		2015-12-02	FALSE
1064	007	Gunma	2016/02/10	#20		Weaning pig	10		2015-12-02	FALSE
1065	007	Gunma	2016/02/10	#21		Weaning pig	10		2015-12-02	FALSE
1066	007	Gunma	2016/02/10	#22		Weaning pig	10		2015-12-02	FALSE
1067	007	Gunma	2016/02/10	#23		Weaning pig	10		2015-12-02	FALSE
1068	007	Gunma	2016/02/10	#24		Weaning pig	10		2015-12-02	FALSE
1069	007	Gunma	2016/02/10	#25		Weaning pig	12		2015-11-18	FALSE
1070	007	Gunma	2016/02/10	#26		Weaning pig	12		2015-11-18	FALSE
1071	007	Gunma	2016/02/10	#27		Weaning pig	12		2015-11-18	FALSE
1072	007	Gunma	2016/02/10	#28		Weaning pig	12		2015-11-18	FALSE
1073	007	Gunma	2016/02/10	#29		Weaning pig	12		2015-11-18	FALSE
1074	007	Gunma	2016/02/10	#30		Weaning pig	12		2015-11-18	FALSE
1075	009	Gunma	2016/02/10	#1		Weaning pig	4		2016-01-13	FALSE
1076	009	Gunma	2016/02/10	#2		Weaning pig	4		2016-01-13	FALSE
1077	009	Gunma	2016/02/10	#3		Weaning pig	4		2016-01-13	FALSE
1078	009	Gunma	2016/02/10	#4		Weaning pig	4		2016-01-13	FALSE
1079	009	Gunma	2016/02/10	#5		Weaning pig	4		2016-01-13	FALSE
1080	009	Gunma	2016/02/10	#6		Weaning pig	4		2016-01-13	FALSE
1081	009	Gunma	2016/02/10	#7		Weaning pig	6		2015-12-30	FALSE
1082	009	Gunma	2016/02/10	#8		Weaning pig	6		2015-12-30	FALSE
1083	009	Gunma	2016/02/10	#9		Weaning pig	6		2015-12-30	FALSE
1084	009	Gunma	2016/02/10	#10		Weaning pig	6		2015-12-30	FALSE
1085	009	Gunma	2016/02/10	#11		Weaning pig	6		2015-12-30	FALSE
1086	009	Gunma	2016/02/10	#12		Weaning pig	6		2015-12-30	FALSE
1087	009	Gunma	2016/02/10	#13		Weaning pig	8		2015-12-16	FALSE
1088	009	Gunma	2016/02/10	#14		Weaning pig	8		2015-12-16	FALSE
1089	009	Gunma	2016/02/10	#15		Weaning pig	8		2015-12-16	FALSE
1090	009	Gunma	2016/02/10	#16		Weaning pig	8		2015-12-16	FALSE
1091	009	Gunma	2016/02/10	#17		Weaning pig	8		2015-12-16	FALSE
1092	009	Gunma	2016/02/10	#18		Weaning pig	8		2015-12-16	FALSE
1093	009	Gunma	2016/02/10	#19		Weaning pig	10		2015-12-02	FALSE
1094	009	Gunma	2016/02/10	#20		Weaning pig	10		2015-12-02	FALSE
1095	009	Gunma	2016/02/10	#21		Weaning pig	10		2015-12-02	FALSE
1096	009	Gunma	2016/02/10	#22		Weaning pig	10		2015-12-02	FALSE
1097	009	Gunma	2016/02/10	#23		Weaning pig	10		2015-12-02	FALSE
1098	009	Gunma	2016/02/10	#24		Weaning pig	10		2015-12-02	FALSE
1099	009	Gunma	2016/02/10	#25		Weaning pig	12		2015-11-18	FALSE
1100	009	Gunma	2016/02/10	#26		Weaning pig	12		2015-11-18	FALSE
1101	009	Gunma	2016/02/10	#27		Weaning pig	12		2015-11-18	FALSE
1102	009	Gunma	2016/02/10	#28		Weaning pig	12		2015-11-18	FALSE
1103	009	Gunma	2016/02/10	#29		Weaning pig	12		2015-11-18	FALSE
1104	009	Gunma	2016/02/10	#30		Weaning pig	12		2015-11-18	FALSE
1105	010	Gunma	2016/02/11	#1		Weaning pig	4		2016-01-14	FALSE
1106	010	Gunma	2016/02/11	#2		Weaning pig	4		2016-01-14	FALSE
1107	010	Gunma	2016/02/11	#3		Weaning pig	4		2016-01-14	FALSE
1108	010	Gunma	2016/02/11	#4		Weaning pig	4		2016-01-14	FALSE
1109	010	Gunma	2016/02/11	#5		Weaning pig	4		2016-01-14	FALSE
1110	010	Gunma	2016/02/11	#6		Weaning pig	4		2016-01-14	FALSE
1111	010	Gunma	2016/02/11	#7		Weaning pig	6		2015-12-31	FALSE
1112	010	Gunma	2016/02/11	#8		Weaning pig	6		2015-12-31	FALSE
1113	010	Gunma	2016/02/11	#9		Weaning pig	6		2015-12-31	FALSE
1114	010	Gunma	2016/02/11	#10		Weaning pig	6		2015-12-31	FALSE
1115	010	Gunma	2016/02/11	#11		Weaning pig	6		2015-12-31	FALSE
1116	010	Gunma	2016/02/11	#12		Weaning pig	6		2015-12-31	FALSE
1117	010	Gunma	2016/02/11	#13	diarrhea, vomiting related to PED	Weaning pig	8		2015-12-17	FALSE
1118	010	Gunma	2016/02/11	#14	diarrhea, vomiting related to PED	Weaning pig	8		2015-12-17	FALSE
1119	010	Gunma	2016/02/11	#15	diarrhea, vomiting related to PED	Weaning pig	8		2015-12-17	FALSE
1120	010	Gunma	2016/02/11	#16	diarrhea, vomiting related to PED	Weaning pig	8		2015-12-17	FALSE
1121	010	Gunma	2016/02/11	#17	diarrhea, vomiting related to PED	Weaning pig	8		2015-12-17	FALSE
1122	010	Gunma	2016/02/11	#18	diarrhea, vomiting related to PED	Weaning pig	8		2015-12-17	FALSE
1123	010	Gunma	2016/02/11	#19		Weaning pig	10		2015-12-03	FALSE
1124	010	Gunma	2016/02/11	#20		Weaning pig	10		2015-12-03	FALSE
1125	010	Gunma	2016/02/11	#21		Weaning pig	10		2015-12-03	FALSE
1126	010	Gunma	2016/02/11	#22		Weaning pig	10		2015-12-03	FALSE
1127	010	Gunma	2016/02/11	#23		Weaning pig	10		2015-12-03	FALSE
1128	010	Gunma	2016/02/11	#24		Weaning pig	10		2015-12-03	FALSE
1129	010	Gunma	2016/02/11	#25		Weaning pig	12		2015-11-19	FALSE
1130	010	Gunma	2016/02/11	#26		Weaning pig	12		2015-11-19	FALSE
1131	010	Gunma	2016/02/11	#27		Weaning pig	12		2015-11-19	FALSE
1132	010	Gunma	2016/02/11	#28		Weaning pig	12		2015-11-19	FALSE
1133	010	Gunma	2016/02/11	#29		Weaning pig	12		2015-11-19	FALSE
1134	010	Gunma	2016/02/11	#30		Weaning pig	12		2015-11-19	FALSE
1135	011	Gunma	2016/02/11	#1		Weaning pig	4		2016-01-14	FALSE
1136	011	Gunma	2016/02/11	#2		Weaning pig	4		2016-01-14	FALSE
1137	011	Gunma	2016/02/11	#3		Weaning pig	4		2016-01-14	FALSE
1138	011	Gunma	2016/02/11	#4		Weaning pig	4		2016-01-14	FALSE
1139	011	Gunma	2016/02/11	#5		Weaning pig	4		2016-01-14	FALSE
1140	011	Gunma	2016/02/11	#6		Weaning pig	4		2016-01-14	FALSE
1141	011	Gunma	2016/02/11	#7		Weaning pig	6		2015-12-31	TRUE	A/swine/Gunma/11-1141/2016	H１N2
1142	011	Gunma	2016/02/11	#8		Weaning pig	6		2015-12-31	FALSE
1143	011	Gunma	2016/02/11	#9		Weaning pig	6		2015-12-31	TRUE	A/swine/Gunma/11-1143/2016	H１N2
1144	011	Gunma	2016/02/11	#10		Weaning pig	6		2015-12-31	FALSE
1145	011	Gunma	2016/02/11	#11		Weaning pig	6		2015-12-31	FALSE
1146	011	Gunma	2016/02/11	#12		Weaning pig	6		2015-12-31	FALSE
1147	011	Gunma	2016/02/11	#13		Weaning pig	8		2015-12-17	FALSE
1148	011	Gunma	2016/02/11	#14		Weaning pig	8		2015-12-17	FALSE
1149	011	Gunma	2016/02/11	#15		Weaning pig	8		2015-12-17	TRUE	A/swine/Gunma/11-1149/2016	H１N2
1150	011	Gunma	2016/02/11	#16		Weaning pig	8		2015-12-17	FALSE
1151	011	Gunma	2016/02/11	#17		Weaning pig	8		2015-12-17	TRUE	A/swine/Gunma/11-1151/2016	H１N2
1152	011	Gunma	2016/02/11	#18		Weaning pig	8		2015-12-17	FALSE
1153	011	Gunma	2016/02/11	#19		Weaning pig	10		2015-12-03	FALSE
1154	011	Gunma	2016/02/11	#20		Weaning pig	10		2015-12-03	FALSE
1155	011	Gunma	2016/02/11	#21		Weaning pig	10		2015-12-03	FALSE
1156	011	Gunma	2016/02/11	#22		Weaning pig	10		2015-12-03	FALSE
1157	011	Gunma	2016/02/11	#23		Weaning pig	10		2015-12-03	FALSE
1158	011	Gunma	2016/02/11	#24		Weaning pig	10		2015-12-03	FALSE
1159	011	Gunma	2016/02/11	#25		Weaning pig	12		2015-11-19	FALSE
1160	011	Gunma	2016/02/11	#26		Weaning pig	12		2015-11-19	FALSE
1161	011	Gunma	2016/02/11	#27		Weaning pig	12		2015-11-19	FALSE
1162	011	Gunma	2016/02/11	#28		Weaning pig	12		2015-11-19	FALSE
1163	011	Gunma	2016/02/11	#29		Weaning pig	12		2015-11-19	FALSE
1164	011	Gunma	2016/02/11	#30		Weaning pig	12		2015-11-19	FALSE
1165	001	Chiba	2016/02/24	#1	eye discharge, sneezing, cough	Weaning pig	3.2			FALSE
1166	001	Chiba	2016/02/24	#2	eye discharge, sneezing, cough	Weaning pig	3.2			FALSE
1167	001	Chiba	2016/02/24	#3	eye discharge, sneezing, cough	Weaning pig	3.2			FALSE
1168	001	Chiba	2016/02/24	#4	cough, sneezing	Weaning pig	3.2			FALSE
1169	001	Chiba	2016/02/24	#5	eye discharge, sneezing	Weaning pig	3.7			FALSE
1170	001	Chiba	2016/02/24	#6	eye discharge, sneezing	Weaning pig	3.7			FALSE
1171	001	Chiba	2016/02/24	#7	eye discharge, sneezing	Weaning pig	3.7			FALSE
1172	001	Chiba	2016/02/24	#8	eye discharge, sneezing	Weaning pig	3.7			FALSE
1173	001	Chiba	2016/02/24	#9		Weaning pig	4.5			FALSE
1174	001	Chiba	2016/02/24	#10		Weaning pig	4.5			FALSE
1175	001	Chiba	2016/02/24	#11		Weaning pig	4.5			FALSE
1176	001	Chiba	2016/02/24	#12		Weaning pig	4.5			FALSE
1177	001	Chiba	2016/02/24	#13	eye discharge	Weaning pig	5.2			FALSE
1178	001	Chiba	2016/02/24	#14	eye discharge	Weaning pig	5.2			FALSE
1179	001	Chiba	2016/02/24	#15	eye discharge	Weaning pig	5.2			FALSE
1180	001	Chiba	2016/02/24	#16	cough	Weaning pig	5.2			FALSE
1181	001	Chiba	2016/02/24	#17	cough	Weaning pig	6.1			FALSE
1182	001	Chiba	2016/02/24	#18	cough	Weaning pig	6.1			FALSE
1183	001	Chiba	2016/02/24	#19	cough	Weaning pig	6.1			FALSE
1184	001	Chiba	2016/02/24	#20	cough	Weaning pig	6.1			FALSE
1185	001	Chiba	2016/02/24	#21	cough, low vitality, eye discharge	Weaning pig	7.1			FALSE
1186	001	Chiba	2016/02/24	#22	cough, low vitality, eye discharge	Weaning pig	7.1			FALSE
1187	001	Chiba	2016/02/24	#23	cough, low vitality, eye discharge	Weaning pig	7.1			FALSE
1188	001	Chiba	2016/02/24	#24	cough, low vitality, eye discharge	Weaning pig	7.1			FALSE
1189	001	Chiba	2016/02/24	#25	cough, low vitality, eye discharge	Weaning pig	7.1			FALSE
1190	001	Chiba	2016/02/24	#26	cough, low vitality, eye discharge	Weaning pig	8.0			FALSE
1191	001	Chiba	2016/02/24	#27	cough, low vitality, eye discharge	Weaning pig	8.0			FALSE
1192	001	Chiba	2016/02/24	#28	cough, low vitality, eye discharge	Weaning pig	8.0			FALSE
1193	001	Chiba	2016/02/24	#29	cough, low vitality, eye discharge	Weaning pig	8.0			FALSE
1194	001	Chiba	2016/02/24	#30	cough, low vitality, eye discharge	Weaning pig	8.0			FALSE
1195	001	Chiba	2016/03/01	#1		boar	21.4	150		FALSE
1196	001	Chiba	2016/03/01	#2		boar	21.4	150		FALSE
1197	001	Chiba	2016/03/01	#3		boar	21.4	150		FALSE
1198	001	Chiba	2016/03/01	#4		boar	21.4	150		FALSE
1199	001	Chiba	2016/03/01	#5		boar	21.4	150		FALSE
1200	001	Chiba	2016/03/01	#6		boar	21.4	150		FALSE
1201	001	Chiba	2016/03/01	#7		boar	21.4	150		FALSE
1202	001	Chiba	2016/03/01	#8		boar	21.4	150		FALSE
1203	001	Chiba	2016/03/01	#9		boar	21.4	150		FALSE
1204	001	Chiba	2016/03/01	#10		boar	21.4	150		FALSE
1205	012	Gunma	2016/02/22	#1		Weaning pig	4		2016-01-25	FALSE
1206	012	Gunma	2016/02/22	#2		Weaning pig	4		2016-01-25	FALSE
1207	012	Gunma	2016/02/22	#3		Weaning pig	4		2016-01-25	FALSE
1208	012	Gunma	2016/02/22	#4		Weaning pig	4		2016-01-25	FALSE
1209	012	Gunma	2016/02/22	#5		Weaning pig	4		2016-01-25	FALSE
1210	012	Gunma	2016/02/22	#6		Weaning pig	4		2016-01-25	FALSE
1211	012	Gunma	2016/02/22	#7		Weaning pig	6		2016-01-11	FALSE
1212	012	Gunma	2016/02/22	#8		Weaning pig	6		2016-01-11	FALSE
1213	012	Gunma	2016/02/22	#9		Weaning pig	6		2016-01-11	FALSE
1214	012	Gunma	2016/02/22	#10		Weaning pig	6		2016-01-11	FALSE
1215	012	Gunma	2016/02/22	#11		Weaning pig	6		2016-01-11	FALSE
1216	012	Gunma	2016/02/22	#12		Weaning pig	6		2016-01-11	FALSE
1217	012	Gunma	2016/02/22	#13		Weaning pig	8		2015-12-28	FALSE
1218	012	Gunma	2016/02/22	#14		Weaning pig	8		2015-12-28	FALSE
1219	012	Gunma	2016/02/22	#15		Weaning pig	8		2015-12-28	TRUE	A/swine/Gunma/12-1230/2016	H１N2
1220	012	Gunma	2016/02/22	#16		Weaning pig	8		2015-12-28	FALSE
1221	012	Gunma	2016/02/22	#17		Weaning pig	8		2015-12-28	TRUE	A/swine/Gunma/12-1232/2016	H１N2
1222	012	Gunma	2016/02/22	#18		Weaning pig	8		2015-12-28	FALSE
1223	012	Gunma	2016/02/22	#19		Weaning pig	10		2015-12-14	FALSE
1224	012	Gunma	2016/02/22	#20		Weaning pig	10		2015-12-14	FALSE
1225	012	Gunma	2016/02/22	#21		Weaning pig	10		2015-12-14	FALSE
1226	012	Gunma	2016/02/22	#22		Weaning pig	10		2015-12-14	FALSE
1227	012	Gunma	2016/02/22	#23		Weaning pig	10		2015-12-14	FALSE
1228	012	Gunma	2016/02/22	#24		Weaning pig	10		2015-12-14	FALSE
1229	012	Gunma	2016/02/22	#25		Weaning pig	12		2015-11-30	FALSE
1230	012	Gunma	2016/02/22	#26		Weaning pig	12		2015-11-30	FALSE
1231	012	Gunma	2016/02/22	#27		Weaning pig	12		2015-11-30	FALSE
1232	012	Gunma	2016/02/22	#28		Weaning pig	12		2015-11-30	FALSE
1233	012	Gunma	2016/02/22	#29		Weaning pig	12		2015-11-30	FALSE
1234	012	Gunma	2016/02/22	#30		Weaning pig	12		2015-11-30	FALSE
1235	008	Gunma	2016/02/25	#1		Weaning pig	4		2016-01-28	FALSE
1236	008	Gunma	2016/02/25	#2		Weaning pig	4		2016-01-28	FALSE
1237	008	Gunma	2016/02/25	#3		Weaning pig	4		2016-01-28	FALSE
1238	008	Gunma	2016/02/25	#4		Weaning pig	4		2016-01-28	FALSE
1239	008	Gunma	2016/02/25	#5		Weaning pig	4		2016-01-28	FALSE
1240	008	Gunma	2016/02/25	#6		Weaning pig	4		2016-01-28	FALSE
1241	008	Gunma	2016/02/25	#7		Weaning pig	6		2016-01-14	FALSE
1242	008	Gunma	2016/02/25	#8		Weaning pig	6		2016-01-14	FALSE
1243	008	Gunma	2016/02/25	#9		Weaning pig	6		2016-01-14	FALSE
1244	008	Gunma	2016/02/25	#10		Weaning pig	6		2016-01-14	FALSE
1245	008	Gunma	2016/02/25	#11		Weaning pig	6		2016-01-14	FALSE
1246	008	Gunma	2016/02/25	#12		Weaning pig	6		2016-01-14	FALSE
1247	008	Gunma	2016/02/25	#13		Weaning pig	8		2015-12-31	FALSE
1248	008	Gunma	2016/02/25	#14		Weaning pig	8		2015-12-31	FALSE
1249	008	Gunma	2016/02/25	#15		Weaning pig	8		2015-12-31	FALSE
1250	008	Gunma	2016/02/25	#16		Weaning pig	8		2015-12-31	FALSE
1251	008	Gunma	2016/02/25	#17		Weaning pig	8		2015-12-31	FALSE
1252	008	Gunma	2016/02/25	#18		Weaning pig	8		2015-12-31	FALSE
1253	008	Gunma	2016/02/25	#19		Weaning pig	10		2015-12-17	FALSE
1254	008	Gunma	2016/02/25	#20		Weaning pig	10		2015-12-17	FALSE
1255	008	Gunma	2016/02/25	#21		Weaning pig	10		2015-12-17	FALSE
1256	008	Gunma	2016/02/25	#22		Weaning pig	10		2015-12-17	FALSE
1257	008	Gunma	2016/02/25	#23		Weaning pig	10		2015-12-17	FALSE
1258	008	Gunma	2016/02/25	#24		Weaning pig	10		2015-12-17	FALSE
1259	008	Gunma	2016/02/25	#25		Weaning pig	12		2015-12-03	FALSE
1260	008	Gunma	2016/02/25	#26		Weaning pig	12		2015-12-03	FALSE
1261	008	Gunma	2016/02/25	#27		Weaning pig	12		2015-12-03	FALSE
1262	008	Gunma	2016/02/25	#28		Weaning pig	12		2015-12-03	FALSE
1263	008	Gunma	2016/02/25	#29		Weaning pig	12		2015-12-03	FALSE
1264	008	Gunma	2016/02/25	#30		Weaning pig	12		2015-12-03	FALSE
1265	006	Gunma	2016/03/01	#1		Weaning pig	4		2016-02-02	FALSE
1266	006	Gunma	2016/03/01	#2		Weaning pig	4		2016-02-02	FALSE
1267	006	Gunma	2016/03/01	#3		Weaning pig	4		2016-02-02	FALSE
1268	006	Gunma	2016/03/01	#4		Weaning pig	4		2016-02-02	FALSE
1269	006	Gunma	2016/03/01	#5		Weaning pig	4		2016-02-02	FALSE
1270	006	Gunma	2016/03/01	#6		Weaning pig	4		2016-02-02	FALSE
1271	006	Gunma	2016/03/01	#7		Weaning pig	6		2016-01-19	FALSE
1272	006	Gunma	2016/03/01	#8		Weaning pig	6		2016-01-19	FALSE
1273	006	Gunma	2016/03/01	#9		Weaning pig	6		2016-01-19	FALSE
1274	006	Gunma	2016/03/01	#10		Weaning pig	6		2016-01-19	FALSE
1275	006	Gunma	2016/03/01	#11		Weaning pig	6		2016-01-19	FALSE
1276	006	Gunma	2016/03/01	#12		Weaning pig	6		2016-01-19	FALSE
1277	006	Gunma	2016/03/01	#13		Weaning pig	8		2016-01-05	FALSE
1278	006	Gunma	2016/03/01	#14		Weaning pig	8		2016-01-05	FALSE
1279	006	Gunma	2016/03/01	#15		Weaning pig	8		2016-01-05	FALSE
1280	006	Gunma	2016/03/01	#16		Weaning pig	8		2016-01-05	FALSE
1281	006	Gunma	2016/03/01	#17		Weaning pig	8		2016-01-05	FALSE
1282	006	Gunma	2016/03/01	#18		Weaning pig	8		2016-01-05	FALSE
1283	006	Gunma	2016/03/01	#19		Weaning pig	10		2015-12-22	FALSE
1284	006	Gunma	2016/03/01	#20		Weaning pig	10		2015-12-22	FALSE
1285	006	Gunma	2016/03/01	#21		Weaning pig	10		2015-12-22	FALSE
1286	006	Gunma	2016/03/01	#22		Weaning pig	10		2015-12-22	FALSE
1287	006	Gunma	2016/03/01	#23		Weaning pig	10		2015-12-22	FALSE
1288	006	Gunma	2016/03/01	#24		Weaning pig	10		2015-12-22	FALSE
1289	006	Gunma	2016/03/01	#25		Weaning pig	12		2015-12-08	FALSE
1290	006	Gunma	2016/03/01	#26		Weaning pig	12		2015-12-08	FALSE
1291	006	Gunma	2016/03/01	#27		Weaning pig	12		2015-12-08	FALSE
1292	006	Gunma	2016/03/01	#28		Weaning pig	12		2015-12-08	FALSE
1293	006	Gunma	2016/03/01	#29		Weaning pig	12		2015-12-08	FALSE
1294	006	Gunma	2016/03/01	#30		Weaning pig	12		2015-12-08	FALSE
1295	010	Gunma	2016/03/03	#1		Weaning pig	4		2016-02-04	FALSE
1296	010	Gunma	2016/03/03	#2		Weaning pig	4		2016-02-04	FALSE
1297	010	Gunma	2016/03/03	#3		Weaning pig	4		2016-02-04	TRUE	A/swine/Gunma/10-1308/2016	H１N2
1298	010	Gunma	2016/03/03	#4		Weaning pig	4		2016-02-04	FALSE
1299	010	Gunma	2016/03/03	#5		Weaning pig	4		2016-02-04	FALSE
1300	010	Gunma	2016/03/03	#6		Weaning pig	4		2016-02-04	FALSE
1301	010	Gunma	2016/03/03	#7		Weaning pig	6		2016-01-21	TRUE	A/swine/Gunma/10-1312/2016	H１N2
1302	010	Gunma	2016/03/03	#8		Weaning pig	6		2016-01-21	FALSE
1303	010	Gunma	2016/03/03	#9		Weaning pig	6		2016-01-21	FALSE
1304	010	Gunma	2016/03/03	#10		Weaning pig	6		2016-01-21	FALSE
1305	010	Gunma	2016/03/03	#11		Weaning pig	6		2016-01-21	FALSE
1306	010	Gunma	2016/03/03	#12		Weaning pig	6		2016-01-21	FALSE
1307	010	Gunma	2016/03/03	#13		Weaning pig	8		2016-01-07	FALSE
1308	010	Gunma	2016/03/03	#14		Weaning pig	8		2016-01-07	FALSE
1309	010	Gunma	2016/03/03	#15		Weaning pig	8		2016-01-07	FALSE
1310	010	Gunma	2016/03/03	#16		Weaning pig	8		2016-01-07	FALSE
1311	010	Gunma	2016/03/03	#17		Weaning pig	8		2016-01-07	FALSE
1312	010	Gunma	2016/03/03	#18		Weaning pig	8		2016-01-07	FALSE
1313	010	Gunma	2016/03/03	#19		Weaning pig	10		2015-12-24	FALSE
1314	010	Gunma	2016/03/03	#20		Weaning pig	10		2015-12-24	FALSE
1315	010	Gunma	2016/03/03	#21		Weaning pig	10		2015-12-24	FALSE
1316	010	Gunma	2016/03/03	#22		Weaning pig	10		2015-12-24	FALSE
1317	010	Gunma	2016/03/03	#23		Weaning pig	10		2015-12-24	FALSE
1318	010	Gunma	2016/03/03	#24		Weaning pig	10		2015-12-24	FALSE
1319	010	Gunma	2016/03/03	#25	eye discharge, sneezing, cough	Weaning pig	12		2015-12-10	FALSE
1320	010	Gunma	2016/03/03	#26	eye discharge, sneezing, cough	Weaning pig	12		2015-12-10	FALSE
1321	010	Gunma	2016/03/03	#27	eye discharge, sneezing, cough	Weaning pig	12		2015-12-10	FALSE
1322	010	Gunma	2016/03/03	#28	eye discharge, sneezing, cough	Weaning pig	12		2015-12-10	FALSE
1323	010	Gunma	2016/03/03	#29	eye discharge, sneezing, cough	Weaning pig	12		2015-12-10	FALSE
1324	010	Gunma	2016/03/03	#30	eye discharge, sneezing, cough	Weaning pig	12		2015-12-10	FALSE
1325	011	Gunma	2016/03/03	#1		Weaning pig	4		2016-02-04	FALSE
1326	011	Gunma	2016/03/03	#2		Weaning pig	4		2016-02-04	FALSE
1327	011	Gunma	2016/03/03	#3		Weaning pig	4		2016-02-04	FALSE
1328	011	Gunma	2016/03/03	#4		Weaning pig	4		2016-02-04	FALSE
1329	011	Gunma	2016/03/03	#5		Weaning pig	4		2016-02-04	FALSE
1330	011	Gunma	2016/03/03	#6		Weaning pig	4		2016-02-04	FALSE
1331	011	Gunma	2016/03/03	#7		Weaning pig	6		2016-01-21	FALSE
1332	011	Gunma	2016/03/03	#8		Weaning pig	6		2016-01-21	FALSE
1333	011	Gunma	2016/03/03	#9		Weaning pig	6		2016-01-21	FALSE
1334	011	Gunma	2016/03/03	#10		Weaning pig	6		2016-01-21	FALSE
1335	011	Gunma	2016/03/03	#11		Weaning pig	6		2016-01-21	FALSE
1336	011	Gunma	2016/03/03	#12		Weaning pig	6		2016-01-21	FALSE
1337	011	Gunma	2016/03/03	#13	sneezing, eye discharge, cough	Weaning pig	8		2016-01-07	FALSE
1338	011	Gunma	2016/03/03	#14	sneezing, eye discharge, cough	Weaning pig	8		2016-01-07	FALSE
1339	011	Gunma	2016/03/03	#15	sneezing, eye discharge, cough	Weaning pig	8		2016-01-07	FALSE
1340	011	Gunma	2016/03/03	#16	sneezing, eye discharge, cough	Weaning pig	8		2016-01-07	FALSE
1341	011	Gunma	2016/03/03	#17	sneezing, eye discharge, cough	Weaning pig	8		2016-01-07	FALSE
1342	011	Gunma	2016/03/03	#18	sneezing, eye discharge, cough	Weaning pig	8		2016-01-07	FALSE
1343	011	Gunma	2016/03/03	#19	sneezing, eye discharge, cough	Weaning pig	10		2015-12-24	FALSE
1344	011	Gunma	2016/03/03	#20	sneezing, eye discharge, cough	Weaning pig	10		2015-12-24	FALSE
1345	011	Gunma	2016/03/03	#21	sneezing, eye discharge, cough	Weaning pig	10		2015-12-24	FALSE
1346	011	Gunma	2016/03/03	#22	sneezing, eye discharge, cough	Weaning pig	10		2015-12-24	FALSE
1347	011	Gunma	2016/03/03	#23	sneezing, eye discharge, cough	Weaning pig	10		2015-12-24	FALSE
1348	011	Gunma	2016/03/03	#24	sneezing, eye discharge, cough	Weaning pig	10		2015-12-24	FALSE
1349	011	Gunma	2016/03/03	#25		Weaning pig	12		2015-12-10	FALSE
1350	011	Gunma	2016/03/03	#26		Weaning pig	12		2015-12-10	FALSE
1351	011	Gunma	2016/03/03	#27		Weaning pig	12		2015-12-10	FALSE
1352	011	Gunma	2016/03/03	#28		Weaning pig	12		2015-12-10	FALSE
1353	011	Gunma	2016/03/03	#29		Weaning pig	12		2015-12-10	FALSE
1354	011	Gunma	2016/03/03	#30		Weaning pig	12		2015-12-10	FALSE
1355	007	Gunma	2016/03/09	#1		Weaning pig	4		2016-02-10	TRUE	A/swine/Gunma/7-1366/2016	H１N2
1356	007	Gunma	2016/03/09	#2		Weaning pig	4		2016-02-10	TRUE	A/swine/Gunma/7-1367/2016	H１N2
1357	007	Gunma	2016/03/09	#3		Weaning pig	4		2016-02-10	TRUE	A/swine/Gunma/7-1368/2016	H１N2
1358	007	Gunma	2016/03/09	#4		Weaning pig	4		2016-02-10	FALSE
1359	007	Gunma	2016/03/09	#5		Weaning pig	4		2016-02-10	TRUE	A/swine/Gunma/7-1370/2016	H１N2
1360	007	Gunma	2016/03/09	#6		Weaning pig	4		2016-02-10	FALSE
1361	007	Gunma	2016/03/09	#7		Weaning pig	6		2016-01-27	TRUE	A/swine/Gunma/7-1372/2016	H１N2
1362	007	Gunma	2016/03/09	#8		Weaning pig	6		2016-01-27	FALSE
1363	007	Gunma	2016/03/09	#9		Weaning pig	6		2016-01-27	FALSE
1364	007	Gunma	2016/03/09	#10		Weaning pig	6		2016-01-27	FALSE
1365	007	Gunma	2016/03/09	#11		Weaning pig	6		2016-01-27	FALSE
1366	007	Gunma	2016/03/09	#12		Weaning pig	6		2016-01-27	TRUE	A/swine/Gunma/7-1377/2016	H１N2
1367	007	Gunma	2016/03/09	#13		Weaning pig	8		2016-01-13	FALSE
1368	007	Gunma	2016/03/09	#14		Weaning pig	8		2016-01-13	FALSE
1369	007	Gunma	2016/03/09	#15		Weaning pig	8		2016-01-13	FALSE
1370	007	Gunma	2016/03/09	#16		Weaning pig	8		2016-01-13	FALSE
1371	007	Gunma	2016/03/09	#17		Weaning pig	8		2016-01-13	FALSE
1372	007	Gunma	2016/03/09	#18		Weaning pig	8		2016-01-13	FALSE
1373	007	Gunma	2016/03/09	#19	eye discharge, sneezing, cough	Weaning pig	10		2015-12-30	FALSE
1374	007	Gunma	2016/03/09	#20	eye discharge, sneezing, cough	Weaning pig	10		2015-12-30	FALSE
1375	007	Gunma	2016/03/09	#21	eye discharge, sneezing, cough	Weaning pig	10		2015-12-30	FALSE
1376	007	Gunma	2016/03/09	#22	eye discharge, sneezing, cough	Weaning pig	10		2015-12-30	FALSE
1377	007	Gunma	2016/03/09	#23	eye discharge, sneezing, cough	Weaning pig	10		2015-12-30	FALSE
1378	007	Gunma	2016/03/09	#24	eye discharge, sneezing, cough	Weaning pig	10		2015-12-30	FALSE
1379	007	Gunma	2016/03/09	#25	eye discharge, sneezing, cough	Weaning pig	12		2015-12-16	FALSE
1380	007	Gunma	2016/03/09	#26	eye discharge, sneezing, cough	Weaning pig	12		2015-12-16	FALSE
1381	007	Gunma	2016/03/09	#27	eye discharge, sneezing, cough	Weaning pig	12		2015-12-16	FALSE
1382	007	Gunma	2016/03/09	#28	eye discharge, sneezing, cough	Weaning pig	12		2015-12-16	FALSE
1383	007	Gunma	2016/03/09	#29	eye discharge, sneezing, cough	Weaning pig	12		2015-12-16	FALSE
1384	007	Gunma	2016/03/09	#30	eye discharge, sneezing, cough	Weaning pig	12		2015-12-16	FALSE
1385	009	Gunma	2016/03/09	#1		Weaning pig	4		2016-02-10	FALSE
1386	009	Gunma	2016/03/09	#2		Weaning pig	4		2016-02-10	FALSE
1387	009	Gunma	2016/03/09	#3		Weaning pig	4		2016-02-10	FALSE
1388	009	Gunma	2016/03/09	#4		Weaning pig	4		2016-02-10	FALSE
1389	009	Gunma	2016/03/09	#5		Weaning pig	4		2016-02-10	FALSE
1390	009	Gunma	2016/03/09	#6		Weaning pig	4		2016-02-10	FALSE
1391	009	Gunma	2016/03/09	#7		Weaning pig	6		2016-01-27	FALSE
1392	009	Gunma	2016/03/09	#8		Weaning pig	6		2016-01-27	FALSE
1393	009	Gunma	2016/03/09	#9		Weaning pig	6		2016-01-27	FALSE
1394	009	Gunma	2016/03/09	#10		Weaning pig	6		2016-01-27	FALSE
1395	009	Gunma	2016/03/09	#11		Weaning pig	6		2016-01-27	FALSE
1396	009	Gunma	2016/03/09	#12		Weaning pig	6		2016-01-27	FALSE
1397	009	Gunma	2016/03/09	#13		Weaning pig	8		2016-01-13	FALSE
1398	009	Gunma	2016/03/09	#14		Weaning pig	8		2016-01-13	FALSE
1399	009	Gunma	2016/03/09	#15		Weaning pig	8		2016-01-13	FALSE
1400	009	Gunma	2016/03/09	#16		Weaning pig	8		2016-01-13	FALSE
1401	009	Gunma	2016/03/09	#17		Weaning pig	8		2016-01-13	FALSE
1402	009	Gunma	2016/03/09	#18		Weaning pig	8		2016-01-13	FALSE
1403	009	Gunma	2016/03/09	#19		Weaning pig	10		2015-12-30	FALSE
1404	009	Gunma	2016/03/09	#20		Weaning pig	10		2015-12-30	FALSE
1405	009	Gunma	2016/03/09	#21		Weaning pig	10		2015-12-30	FALSE
1406	009	Gunma	2016/03/09	#22		Weaning pig	10		2015-12-30	FALSE
1407	009	Gunma	2016/03/09	#23		Weaning pig	10		2015-12-30	FALSE
1408	009	Gunma	2016/03/09	#24		Weaning pig	10		2015-12-30	FALSE
1409	009	Gunma	2016/03/09	#25		Weaning pig	12		2015-12-16	FALSE
1410	009	Gunma	2016/03/09	#26		Weaning pig	12		2015-12-16	FALSE
1411	009	Gunma	2016/03/09	#27		Weaning pig	12		2015-12-16	FALSE
1412	009	Gunma	2016/03/09	#28		Weaning pig	12		2015-12-16	FALSE
1413	009	Gunma	2016/03/09	#29		Weaning pig	12		2015-12-16	FALSE
1414	009	Gunma	2016/03/09	#30		Weaning pig	12		2015-12-16	FALSE
1415	012	Gunma	2016/03/21	#1		Weaning pig	4		2016-02-22	FALSE
1416	012	Gunma	2016/03/21	#2		Weaning pig	4		2016-02-22	FALSE
1417	012	Gunma	2016/03/21	#3		Weaning pig	4		2016-02-22	FALSE
1418	012	Gunma	2016/03/21	#4		Weaning pig	4		2016-02-22	FALSE
1419	012	Gunma	2016/03/21	#5		Weaning pig	4		2016-02-22	FALSE
1420	012	Gunma	2016/03/21	#6		Weaning pig	4		2016-02-22	FALSE
1421	012	Gunma	2016/03/21	#7		Weaning pig	6		2016-02-08	FALSE
1422	012	Gunma	2016/03/21	#8		Weaning pig	6		2016-02-08	FALSE
1423	012	Gunma	2016/03/21	#9		Weaning pig	6		2016-02-08	FALSE
1424	012	Gunma	2016/03/21	#10		Weaning pig	6		2016-02-08	FALSE
1425	012	Gunma	2016/03/21	#11		Weaning pig	6		2016-02-08	FALSE
1426	012	Gunma	2016/03/21	#12		Weaning pig	6		2016-02-08	FALSE
1427	012	Gunma	2016/03/21	#13		Weaning pig	8		2016-01-25	FALSE
1428	012	Gunma	2016/03/21	#14		Weaning pig	8		2016-01-25	FALSE
1429	012	Gunma	2016/03/21	#15		Weaning pig	8		2016-01-25	FALSE
1430	012	Gunma	2016/03/21	#16		Weaning pig	8		2016-01-25	FALSE
1431	012	Gunma	2016/03/21	#17		Weaning pig	8		2016-01-25	FALSE
1432	012	Gunma	2016/03/21	#18		Weaning pig	8		2016-01-25	FALSE
1433	012	Gunma	2016/03/21	#19		Weaning pig	10		2016-01-11	FALSE
1434	012	Gunma	2016/03/21	#20		Weaning pig	10		2016-01-11	FALSE
1435	012	Gunma	2016/03/21	#21		Weaning pig	10		2016-01-11	FALSE
1436	012	Gunma	2016/03/21	#22		Weaning pig	10		2016-01-11	FALSE
1437	012	Gunma	2016/03/21	#23		Weaning pig	10		2016-01-11	FALSE
1438	012	Gunma	2016/03/21	#24		Weaning pig	10		2016-01-11	FALSE
1439	012	Gunma	2016/03/21	#25		Weaning pig	12		2016-12-28	FALSE
1440	012	Gunma	2016/03/21	#26		Weaning pig	12		2016-12-28	FALSE
1441	012	Gunma	2016/03/21	#27		Weaning pig	12		2016-12-28	FALSE
1442	012	Gunma	2016/03/21	#28		Weaning pig	12		2016-12-28	FALSE
1443	012	Gunma	2016/03/21	#29		Weaning pig	12		2016-12-28	FALSE
1444	012	Gunma	2016/03/21	#30		Weaning pig	12		2016-12-28	FALSE
1445	008	Gunma	2016/03/24	#1		Weaning pig	4		2016-02-25	FALSE
1446	008	Gunma	2016/03/24	#2		Weaning pig	4		2016-02-25	FALSE
1447	008	Gunma	2016/03/24	#3		Weaning pig	4		2016-02-25	FALSE
1448	008	Gunma	2016/03/24	#4		Weaning pig	4		2016-02-25	FALSE
1449	008	Gunma	2016/03/24	#5		Weaning pig	4		2016-02-25	FALSE
1450	008	Gunma	2016/03/24	#6		Weaning pig	4		2016-02-25	FALSE
1451	008	Gunma	2016/03/24	#7		Weaning pig	6		2016-02-11	FALSE
1452	008	Gunma	2016/03/24	#8		Weaning pig	6		2016-02-11	FALSE
1453	008	Gunma	2016/03/24	#9		Weaning pig	6		2016-02-11	FALSE
1454	008	Gunma	2016/03/24	#10		Weaning pig	6		2016-02-11	FALSE
1455	008	Gunma	2016/03/24	#11		Weaning pig	6		2016-02-11	FALSE
1456	008	Gunma	2016/03/24	#12		Weaning pig	6		2016-02-11	FALSE
1457	008	Gunma	2016/03/24	#13		Weaning pig	8		2016-01-28	FALSE
1458	008	Gunma	2016/03/24	#14		Weaning pig	8		2016-01-28	FALSE
1459	008	Gunma	2016/03/24	#15		Weaning pig	8		2016-01-28	FALSE
1460	008	Gunma	2016/03/24	#16		Weaning pig	8		2016-01-28	FALSE
1461	008	Gunma	2016/03/24	#17		Weaning pig	8		2016-01-28	FALSE
1462	008	Gunma	2016/03/24	#18		Weaning pig	8		2016-01-28	FALSE
1463	008	Gunma	2016/03/24	#19		Weaning pig	10		2016-01-14	FALSE
1464	008	Gunma	2016/03/24	#20		Weaning pig	10		2016-01-14	FALSE
1465	008	Gunma	2016/03/24	#21		Weaning pig	10		2016-01-14	FALSE
1466	008	Gunma	2016/03/24	#22		Weaning pig	10		2016-01-14	FALSE
1467	008	Gunma	2016/03/24	#23		Weaning pig	10		2016-01-14	FALSE
1468	008	Gunma	2016/03/24	#24		Weaning pig	10		2016-01-14	FALSE
1469	008	Gunma	2016/03/24	#25		Weaning pig	12		2015-12-31	FALSE
1470	008	Gunma	2016/03/24	#26		Weaning pig	12		2015-12-31	FALSE
1471	008	Gunma	2016/03/24	#27		Weaning pig	12		2015-12-31	FALSE
1472	008	Gunma	2016/03/24	#28		Weaning pig	12		2015-12-31	FALSE
1473	008	Gunma	2016/03/24	#29		Weaning pig	12		2015-12-31	FALSE
1474	008	Gunma	2016/03/24	#30		Weaning pig	12		2015-12-31	FALSE
1475	006	Gunma	2016/03/29	#1		Weaning pig	4		2016-03-01	FALSE
1476	006	Gunma	2016/03/29	#2		Weaning pig	4		2016-03-01	TRUE	A/swine/Gunma/6-1487/2016	H１N2
1477	006	Gunma	2016/03/29	#3		Weaning pig	4		2016-03-01	TRUE	A/swine/Gunma/6-1488/2016	H１N2
1478	006	Gunma	2016/03/29	#4		Weaning pig	4		2016-03-01	FALSE
1479	006	Gunma	2016/03/29	#5		Weaning pig	4		2016-03-01	FALSE
1480	006	Gunma	2016/03/29	#6		Weaning pig	4		2016-03-01	TRUE	A/swine/Gunma/6-1491/2016	H１N2
1481	006	Gunma	2016/03/29	#7		Weaning pig	6		2016-02-16	FALSE
1482	006	Gunma	2016/03/29	#8		Weaning pig	6		2016-02-16	FALSE
1483	006	Gunma	2016/03/29	#9		Weaning pig	6		2016-02-16	FALSE
1484	006	Gunma	2016/03/29	#10		Weaning pig	6		2016-02-16	FALSE
1485	006	Gunma	2016/03/29	#11		Weaning pig	6		2016-02-16	FALSE
1486	006	Gunma	2016/03/29	#12		Weaning pig	6		2016-02-16	FALSE
1487	006	Gunma	2016/03/29	#13		Weaning pig	8		2016-02-02	FALSE
1488	006	Gunma	2016/03/29	#14		Weaning pig	8		2016-02-02	FALSE
1489	006	Gunma	2016/03/29	#15		Weaning pig	8		2016-02-02	FALSE
1490	006	Gunma	2016/03/29	#16		Weaning pig	8		2016-02-02	FALSE
1491	006	Gunma	2016/03/29	#17		Weaning pig	8		2016-02-02	FALSE
1492	006	Gunma	2016/03/29	#18		Weaning pig	8		2016-02-02	FALSE
1493	006	Gunma	2016/03/29	#19		Weaning pig	10		2016-01-19	FALSE
1494	006	Gunma	2016/03/29	#20		Weaning pig	10		2016-01-19	FALSE
1495	006	Gunma	2016/03/29	#21		Weaning pig	10		2016-01-19	FALSE
1496	006	Gunma	2016/03/29	#22		Weaning pig	10		2016-01-19	FALSE
1497	006	Gunma	2016/03/29	#23		Weaning pig	10		2016-01-19	FALSE
1498	006	Gunma	2016/03/29	#24		Weaning pig	10		2016-01-19	FALSE
1499	006	Gunma	2016/03/29	#25		Weaning pig	12		2016-01-05	FALSE
1500	006	Gunma	2016/03/29	#26		Weaning pig	12		2016-01-05	FALSE
1501	006	Gunma	2016/03/29	#27		Weaning pig	12		2016-01-05	FALSE
1502	006	Gunma	2016/03/29	#28		Weaning pig	12		2016-01-05	FALSE
1503	006	Gunma	2016/03/29	#29		Weaning pig	12		2016-01-05	FALSE
1504	006	Gunma	2016/03/29	#30		Weaning pig	12		2016-01-05	FALSE
1505	001	Chiba	2016/03/24	#1	sneezing, cough	Weaning pig	3.7			FALSE
1506	001	Chiba	2016/03/24	#2	sneezing, cough	Weaning pig	3.7			FALSE
1507	001	Chiba	2016/03/24	#3	sneezing	Weaning pig	3.7			FALSE
1508	001	Chiba	2016/03/24	#4	sneezing	Weaning pig	3.7			FALSE
1509	001	Chiba	2016/03/24	#5		Weaning pig	4.5			FALSE
1510	001	Chiba	2016/03/24	#6		Weaning pig	4.5			FALSE
1511	001	Chiba	2016/03/24	#7		Weaning pig	4.5			FALSE
1512	001	Chiba	2016/03/24	#8		Weaning pig	4.5			FALSE
1513	001	Chiba	2016/03/24	#9		Weaning pig	5.2			FALSE
1514	001	Chiba	2016/03/24	#10		Weaning pig	5.2			FALSE
1515	001	Chiba	2016/03/24	#11		Weaning pig	5.2			FALSE
1516	001	Chiba	2016/03/24	#12		Weaning pig	5.2			FALSE
1517	001	Chiba	2016/03/24	#13		Weaning pig	6.4			TRUE	A/swine/Chiba/1-1528/2016	H１N2
1518	001	Chiba	2016/03/24	#14		Weaning pig	6.4			FALSE
1519	001	Chiba	2016/03/24	#15		Weaning pig	6.4			FALSE
1520	001	Chiba	2016/03/24	#16		Weaning pig	6.4			FALSE
1521	001	Chiba	2016/03/24	#17	PRRS, cough	Weaning pig	7.1			TRUE	A/swine/Chiba/1-1532/2016	H１N2
1522	001	Chiba	2016/03/24	#18	PRRS, cough	Weaning pig	7.1			TRUE	A/swine/Chiba/1-1533/2016	H１N2
1523	001	Chiba	2016/03/24	#19	PRRS	Weaning pig	7.1			FALSE
1524	001	Chiba	2016/03/24	#20	PRRS	Weaning pig	7.1			FALSE
1525	001	Chiba	2016/03/24	#21	PRRS	Weaning pig	7.7			FALSE
1526	001	Chiba	2016/03/24	#22	PRRS, cough	Weaning pig	7.7			FALSE
1527	001	Chiba	2016/03/24	#23	PRRS, cough	Weaning pig	7.7			FALSE
1528	001	Chiba	2016/03/24	#24	PRRS, cough	Weaning pig	7.7			FALSE
1529	001	Chiba	2016/03/24	#25	PRRS	Weaning pig	7.7			FALSE
1530	001	Chiba	2016/03/24	#26	PRRS	Weaning pig	8.5			FALSE
1531	001	Chiba	2016/03/24	#27	PRRS	Weaning pig	8.5			FALSE
1532	001	Chiba	2016/03/24	#28	PRRS	Weaning pig	8.5			FALSE
1533	001	Chiba	2016/03/24	#29	PRRS	Weaning pig	8.5			FALSE
1534	001	Chiba	2016/03/24	#30	PRRS	Weaning pig	8.5			FALSE
1535	001	Chiba	2016/03/28	#1		boar	21.4	150		FALSE
1536	001	Chiba	2016/03/28	#2		boar	21.4	150		FALSE
1537	001	Chiba	2016/03/28	#3		boar	21.4	150		FALSE
1538	001	Chiba	2016/03/28	#4		boar	21.4	150		FALSE
1539	001	Chiba	2016/03/28	#5		boar	21.4	150		FALSE
1540	001	Chiba	2016/03/28	#6		boar	21.4	150		FALSE
1541	001	Chiba	2016/03/28	#7		boar	21.4	150		FALSE
1542	001	Chiba	2016/03/28	#8		boar	21.4	150		FALSE
1543	001	Chiba	2016/03/28	#9		boar	21.4	150		FALSE
1544	001	Chiba	2016/03/28	#10		boar	21.4	150		FALSE
1545	001	Chiba	2016/03/28	#1	low vitality,	Breeding pig	2.0	14		FALSE
1546	001	Chiba	2016/03/28	#2	cough	Breeding pig	2.0	14		FALSE
1547	001	Chiba	2016/03/28	#3	low vitality, eye discharge	Breeding pig	2.1	15		FALSE
1548	001	Chiba	2016/03/28	#4	low vitality,	Breeding pig	2.5	18		FALSE
1549	013	Kagoshima	2016/03/29	#1		Weaning pig	13			FALSE
1550	013	Kagoshima	2016/03/29	#2		Weaning pig	13			FALSE
1551	013	Kagoshima	2016/03/29	#3		Weaning pig	13			FALSE
1552	013	Kagoshima	2016/03/29	#4		Weaning pig	13			FALSE
1553	013	Kagoshima	2016/03/29	#5		Weaning pig	13			FALSE
1554	013	Kagoshima	2016/03/29	#6		Weaning pig	17			FALSE
1555	013	Kagoshima	2016/03/29	#7		Weaning pig	17			FALSE
1556	013	Kagoshima	2016/03/29	#8		Weaning pig	17			FALSE
1557	013	Kagoshima	2016/03/29	#9		Weaning pig	17			FALSE
1558	013	Kagoshima	2016/03/29	#10		Weaning pig	17			FALSE
1559	013	Kagoshima	2016/03/29	#11		Weaning pig	22			FALSE
1560	013	Kagoshima	2016/03/29	#12		Weaning pig	22			FALSE
1561	013	Kagoshima	2016/03/29	#13		Weaning pig	22			FALSE
1562	013	Kagoshima	2016/03/29	#14		Weaning pig	22			FALSE
1563	013	Kagoshima	2016/03/29	#15		Weaning pig	22			FALSE
1564	007	Gunma	2016/04/06	#1		Weaning pig	4		2016-03-09	FALSE
1565	007	Gunma	2016/04/06	#2		Weaning pig	4		2016-03-09	FALSE
1566	007	Gunma	2016/04/06	#3		Weaning pig	4		2016-03-09	FALSE
1567	007	Gunma	2016/04/06	#4		Weaning pig	4		2016-03-09	FALSE
1568	007	Gunma	2016/04/06	#5		Weaning pig	4		2016-03-09	FALSE
1569	007	Gunma	2016/04/06	#6		Weaning pig	4		2016-03-09	FALSE
1570	007	Gunma	2016/04/06	#7		Weaning pig	6		2016-02-24	FALSE
1571	007	Gunma	2016/04/06	#8		Weaning pig	6		2016-02-24	TRUE	A/swine/Gunma/7-1582/2016	H１N2
1572	007	Gunma	2016/04/06	#9		Weaning pig	6		2016-02-24	TRUE	A/swine/Gunma/7-1583/2016	H１N2
1573	007	Gunma	2016/04/06	#10		Weaning pig	6		2016-02-24	FALSE
1574	007	Gunma	2016/04/06	#11		Weaning pig	6		2016-02-24	FALSE
1575	007	Gunma	2016/04/06	#12		Weaning pig	6		2016-02-24	FALSE
1576	007	Gunma	2016/04/06	#13		Weaning pig	8		2016-02-10	FALSE
1577	007	Gunma	2016/04/06	#14		Weaning pig	8		2016-02-10	FALSE
1578	007	Gunma	2016/04/06	#15		Weaning pig	8		2016-02-10	FALSE
1579	007	Gunma	2016/04/06	#16		Weaning pig	8		2016-02-10	FALSE
1580	007	Gunma	2016/04/06	#17		Weaning pig	8		2016-02-10	FALSE
1581	007	Gunma	2016/04/06	#18		Weaning pig	8		2016-02-10	FALSE
1582	007	Gunma	2016/04/06	#19		Weaning pig	10		2016-01-27	FALSE
1583	007	Gunma	2016/04/06	#20		Weaning pig	10		2016-01-27	FALSE
1584	007	Gunma	2016/04/06	#21		Weaning pig	10		2016-01-27	FALSE
1585	007	Gunma	2016/04/06	#22		Weaning pig	10		2016-01-27	FALSE
1586	007	Gunma	2016/04/06	#23		Weaning pig	10		2016-01-27	FALSE
1587	007	Gunma	2016/04/06	#24		Weaning pig	10		2016-01-27	FALSE
1588	007	Gunma	2016/04/06	#25		Weaning pig	12		2016-01-13	FALSE
1589	007	Gunma	2016/04/06	#26		Weaning pig	12		2016-01-13	FALSE
1590	007	Gunma	2016/04/06	#27		Weaning pig	12		2016-01-13	FALSE
1591	007	Gunma	2016/04/06	#28		Weaning pig	12		2016-01-13	FALSE
1592	007	Gunma	2016/04/06	#29		Weaning pig	12		2016-01-13	FALSE
1593	007	Gunma	2016/04/06	#30		Weaning pig	12		2016-01-13	FALSE
1594	009	Gunma	2016/04/07	#1		Weaning pig	4		2016-03-10	FALSE
1595	009	Gunma	2016/04/07	#2		Weaning pig	4		2016-03-10	FALSE
1596	009	Gunma	2016/04/07	#3		Weaning pig	4		2016-03-10	FALSE
1597	009	Gunma	2016/04/07	#4		Weaning pig	4		2016-03-10	FALSE
1598	009	Gunma	2016/04/07	#5		Weaning pig	4		2016-03-10	FALSE
1599	009	Gunma	2016/04/07	#6		Weaning pig	4		2016-03-10	TRUE	A/swine/Gunma/9-1610/2016	H１N2
1600	009	Gunma	2016/04/07	#7		Weaning pig	6		2016-02-25	FALSE
1601	009	Gunma	2016/04/07	#8		Weaning pig	6		2016-02-25	FALSE
1602	009	Gunma	2016/04/07	#9		Weaning pig	6		2016-02-25	FALSE
1603	009	Gunma	2016/04/07	#10		Weaning pig	6		2016-02-25	FALSE
1604	009	Gunma	2016/04/07	#11		Weaning pig	6		2016-02-25	FALSE
1605	009	Gunma	2016/04/07	#12		Weaning pig	6		2016-02-25	FALSE
1606	009	Gunma	2016/04/07	#13		Weaning pig	8		2016-02-11	FALSE
1607	009	Gunma	2016/04/07	#14		Weaning pig	8		2016-02-11	FALSE
1608	009	Gunma	2016/04/07	#15		Weaning pig	8		2016-02-11	FALSE
1609	009	Gunma	2016/04/07	#16		Weaning pig	8		2016-02-11	FALSE
1610	009	Gunma	2016/04/07	#17		Weaning pig	8		2016-02-11	FALSE
1611	009	Gunma	2016/04/07	#18		Weaning pig	8		2016-02-11	FALSE
1612	009	Gunma	2016/04/07	#19		Weaning pig	10		2016-01-28	FALSE
1613	009	Gunma	2016/04/07	#20		Weaning pig	10		2016-01-28	FALSE
1614	009	Gunma	2016/04/07	#21		Weaning pig	10		2016-01-28	FALSE
1615	009	Gunma	2016/04/07	#22		Weaning pig	10		2016-01-28	FALSE
1616	009	Gunma	2016/04/07	#23		Weaning pig	10		2016-01-28	FALSE
1617	009	Gunma	2016/04/07	#24		Weaning pig	10		2016-01-28	FALSE
1618	009	Gunma	2016/04/07	#25		Weaning pig	12		2016-01-14	FALSE
1619	009	Gunma	2016/04/07	#26		Weaning pig	12		2016-01-14	FALSE
1620	009	Gunma	2016/04/07	#27		Weaning pig	12		2016-01-14	FALSE
1621	009	Gunma	2016/04/07	#28		Weaning pig	12		2016-01-14	FALSE
1622	009	Gunma	2016/04/07	#29		Weaning pig	12		2016-01-14	FALSE
1623	009	Gunma	2016/04/07	#30		Weaning pig	12		2016-01-14	FALSE
1624	010	Gunma	2016/04/08	#1		Weaning pig	4		2016-03-11	FALSE
1625	010	Gunma	2016/04/08	#2		Weaning pig	4		2016-03-11	TRUE	A/swine/Gunma/10-1636/2016	混合
1626	010	Gunma	2016/04/08	#3		Weaning pig	4		2016-03-11	FALSE
1627	010	Gunma	2016/04/08	#4		Weaning pig	4		2016-03-11	FALSE
1628	010	Gunma	2016/04/08	#5		Weaning pig	4		2016-03-11	FALSE
1629	010	Gunma	2016/04/08	#6		Weaning pig	4		2016-03-11	FALSE
1630	010	Gunma	2016/04/08	#7		Weaning pig	6		2016-02-26	FALSE
1631	010	Gunma	2016/04/08	#8		Weaning pig	6		2016-02-26	FALSE
1632	010	Gunma	2016/04/08	#9		Weaning pig	6		2016-02-26	FALSE
1633	010	Gunma	2016/04/08	#10		Weaning pig	6		2016-02-26	FALSE
1634	010	Gunma	2016/04/08	#11		Weaning pig	6		2016-02-26	FALSE
1635	010	Gunma	2016/04/08	#12		Weaning pig	6		2016-02-26	FALSE
1636	010	Gunma	2016/04/08	#13		Weaning pig	8		2016-02-12	FALSE
1637	010	Gunma	2016/04/08	#14		Weaning pig	8		2016-02-12	FALSE
1638	010	Gunma	2016/04/08	#15		Weaning pig	8		2016-02-12	FALSE
1639	010	Gunma	2016/04/08	#16		Weaning pig	8		2016-02-12	FALSE
1640	010	Gunma	2016/04/08	#17		Weaning pig	8		2016-02-12	FALSE
1641	010	Gunma	2016/04/08	#18		Weaning pig	8		2016-02-12	FALSE
1642	010	Gunma	2016/04/08	#19		Weaning pig	10		2016-01-29	FALSE
1643	010	Gunma	2016/04/08	#20		Weaning pig	10		2016-01-29	FALSE
1644	010	Gunma	2016/04/08	#21		Weaning pig	10		2016-01-29	FALSE
1645	010	Gunma	2016/04/08	#22		Weaning pig	10		2016-01-29	FALSE
1646	010	Gunma	2016/04/08	#23		Weaning pig	10		2016-01-29	FALSE
1647	010	Gunma	2016/04/08	#24		Weaning pig	10		2016-01-29	FALSE
1648	010	Gunma	2016/04/08	#25		Weaning pig	12		2016-01-15	FALSE
1649	010	Gunma	2016/04/08	#26		Weaning pig	12		2016-01-15	FALSE
1650	010	Gunma	2016/04/08	#27		Weaning pig	12		2016-01-15	FALSE
1651	010	Gunma	2016/04/08	#28		Weaning pig	12		2016-01-15	FALSE
1652	010	Gunma	2016/04/08	#29		Weaning pig	12		2016-01-15	FALSE
1653	010	Gunma	2016/04/08	#30		Weaning pig	12		2016-01-15	FALSE
1654	011	Gunma	2016/04/08	#1		Weaning pig	4		2016-03-11	FALSE
1655	011	Gunma	2016/04/08	#2		Weaning pig	4		2016-03-11	FALSE
1656	011	Gunma	2016/04/08	#3		Weaning pig	4		2016-03-11	FALSE
1657	011	Gunma	2016/04/08	#4		Weaning pig	4		2016-03-11	FALSE
1658	011	Gunma	2016/04/08	#5		Weaning pig	4		2016-03-11	FALSE
1659	011	Gunma	2016/04/08	#6		Weaning pig	4		2016-03-11	FALSE
1660	011	Gunma	2016/04/08	#7		Weaning pig	6		2016-02-26	FALSE
1661	011	Gunma	2016/04/08	#8		Weaning pig	6		2016-02-26	FALSE
1662	011	Gunma	2016/04/08	#9		Weaning pig	6		2016-02-26	FALSE
1663	011	Gunma	2016/04/08	#10		Weaning pig	6		2016-02-26	FALSE
1664	011	Gunma	2016/04/08	#11		Weaning pig	6		2016-02-26	FALSE
1665	011	Gunma	2016/04/08	#12		Weaning pig	6		2016-02-26	FALSE
1666	011	Gunma	2016/04/08	#13		Weaning pig	8		2016-02-12	FALSE
1667	011	Gunma	2016/04/08	#14		Weaning pig	8		2016-02-12	FALSE
1668	011	Gunma	2016/04/08	#15		Weaning pig	8		2016-02-12	FALSE
1669	011	Gunma	2016/04/08	#16		Weaning pig	8		2016-02-12	FALSE
1670	011	Gunma	2016/04/08	#17		Weaning pig	8		2016-02-12	FALSE
1671	011	Gunma	2016/04/08	#18		Weaning pig	8		2016-02-12	FALSE
1672	011	Gunma	2016/04/08	#19		Weaning pig	10		2016-01-29	FALSE
1673	011	Gunma	2016/04/08	#20		Weaning pig	10		2016-01-29	FALSE
1674	011	Gunma	2016/04/08	#21		Weaning pig	10		2016-01-29	FALSE
1675	011	Gunma	2016/04/08	#22		Weaning pig	10		2016-01-29	FALSE
1676	011	Gunma	2016/04/08	#23		Weaning pig	10		2016-01-29	FALSE
1677	011	Gunma	2016/04/08	#24		Weaning pig	10		2016-01-29	FALSE
1678	011	Gunma	2016/04/08	#25		Weaning pig	12		2016-01-15	FALSE
1679	011	Gunma	2016/04/08	#26		Weaning pig	12		2016-01-15	FALSE
1680	011	Gunma	2016/04/08	#27		Weaning pig	12		2016-01-15	FALSE
1681	011	Gunma	2016/04/08	#28		Weaning pig	12		2016-01-15	FALSE
1682	011	Gunma	2016/04/08	#29		Weaning pig	12		2016-01-15	FALSE
1683	011	Gunma	2016/04/08	#30		Weaning pig	12		2016-01-15	FALSE
1684	015	Kumamoto	2016/04/08	#1		Fattening pig	13		2016-01-08	FALSE
1685	015	Kumamoto	2016/04/08	#2		Fattening pig	13		2016-01-08	FALSE
1686	015	Kumamoto	2016/04/08	#3		Fattening pig	13		2016-01-08	FALSE
1687	015	Kumamoto	2016/04/08	#4		Fattening pig	13		2016-01-08	FALSE
1688	015	Kumamoto	2016/04/08	#5		Fattening pig	13		2016-01-08	FALSE
1689	015	Kumamoto	2016/04/08	#6		Fattening pig	17		2015-12-11	FALSE
1690	015	Kumamoto	2016/04/08	#7		Fattening pig	17		2015-12-11	FALSE
1691	015	Kumamoto	2016/04/08	#8		Fattening pig	17		2015-12-11	FALSE
1692	015	Kumamoto	2016/04/08	#9		Fattening pig	17		2015-12-11	FALSE
1693	015	Kumamoto	2016/04/08	#10		Fattening pig	17		2015-12-11	FALSE
1694	015	Kumamoto	2016/04/08	#11		Fattening pig	22		2015-11-13	FALSE
1695	015	Kumamoto	2016/04/08	#12		Fattening pig	22		2015-11-13	FALSE
1696	015	Kumamoto	2016/04/08	#13		Fattening pig	22		2015-11-13	FALSE
1697	015	Kumamoto	2016/04/08	#14		Fattening pig	22		2015-11-13	FALSE
1698	015	Kumamoto	2016/04/08	#15		Fattening pig	22		2015-11-13	FALSE
1699	016	Aichi	2016/04/13	#1		Weaning pig	10			FALSE
1700	016	Aichi	2016/04/13	#2		Weaning pig	10			FALSE
1701	016	Aichi	2016/04/13	#3		Weaning pig	10			FALSE
1702	016	Aichi	2016/04/13	#4		Weaning pig	10			FALSE
1703	016	Aichi	2016/04/13	#5		Weaning pig	10			FALSE
1704	016	Aichi	2016/04/13	#6		Fattening pig	14			FALSE
1705	016	Aichi	2016/04/13	#7		Fattening pig	14			FALSE
1706	016	Aichi	2016/04/13	#8		Fattening pig	14			FALSE
1707	016	Aichi	2016/04/13	#9	nasal discharge	Fattening pig	14			FALSE
1708	016	Aichi	2016/04/13	#10		Fattening pig	14			FALSE
1709	012	Gunma	2016/04/18	#1	eye discharge, sneezing, cough	Weaning pig	4		2016-03-21	TRUE	A/swine/Gunma/12-1720/2016	H１N2
1710	012	Gunma	2016/04/18	#2	eye discharge, sneezing, cough	Weaning pig	4		2016-03-21	FALSE
1711	012	Gunma	2016/04/18	#3	eye discharge, sneezing, cough	Weaning pig	4		2016-03-21	TRUE	A/swine/Gunma/12-1722/2016	H１N2
1712	012	Gunma	2016/04/18	#4	eye discharge, sneezing, cough	Weaning pig	4		2016-03-21	TRUE	A/swine/Gunma/12-1723/2016	H１N2
1713	012	Gunma	2016/04/18	#5	eye discharge, sneezing, cough	Weaning pig	4		2016-03-21	FALSE
1714	012	Gunma	2016/04/18	#6	eye discharge, sneezing, cough	Weaning pig	4		2016-03-21	FALSE
1715	012	Gunma	2016/04/18	#7		Weaning pig	6		2016-03-07	FALSE
1716	012	Gunma	2016/04/18	#8		Weaning pig	6		2016-03-07	FALSE
1717	012	Gunma	2016/04/18	#9		Weaning pig	6		2016-03-07	FALSE
1718	012	Gunma	2016/04/18	#10		Weaning pig	6		2016-03-07	FALSE
1719	012	Gunma	2016/04/18	#11		Weaning pig	6		2016-03-07	FALSE
1720	012	Gunma	2016/04/18	#12		Weaning pig	6		2016-03-07	FALSE
1721	012	Gunma	2016/04/18	#13		Weaning pig	8		2016-02-22	FALSE
1722	012	Gunma	2016/04/18	#14		Weaning pig	8		2016-02-22	FALSE
1723	012	Gunma	2016/04/18	#15		Weaning pig	8		2016-02-22	FALSE
1724	012	Gunma	2016/04/18	#16		Weaning pig	8		2016-02-22	FALSE
1725	012	Gunma	2016/04/18	#17		Weaning pig	8		2016-02-22	FALSE
1726	012	Gunma	2016/04/18	#18		Weaning pig	8		2016-02-22	FALSE
1727	012	Gunma	2016/04/18	#19		Weaning pig	10		2016-02-08	FALSE
1728	012	Gunma	2016/04/18	#20		Weaning pig	10		2016-02-08	FALSE
1729	012	Gunma	2016/04/18	#21		Weaning pig	10		2016-02-08	FALSE
1730	012	Gunma	2016/04/18	#22		Weaning pig	10		2016-02-08	FALSE
1731	012	Gunma	2016/04/18	#23		Weaning pig	10		2016-02-08	FALSE
1732	012	Gunma	2016/04/18	#24		Weaning pig	10		2016-02-08	FALSE
1733	012	Gunma	2016/04/18	#25		Weaning pig	12		2016-01-25	FALSE
1734	012	Gunma	2016/04/18	#26		Weaning pig	12		2016-01-25	FALSE
1735	012	Gunma	2016/04/18	#27		Weaning pig	12		2016-01-25	FALSE
1736	012	Gunma	2016/04/18	#28		Weaning pig	12		2016-01-25	FALSE
1737	012	Gunma	2016/04/18	#29		Weaning pig	12		2016-01-25	FALSE
1738	012	Gunma	2016/04/18	#30		Weaning pig	12		2016-01-25	FALSE
1739	001	Chiba	2016/04/20	#1	sneezing	Weaning pig	3.0			FALSE
1740	001	Chiba	2016/04/20	#2	sneezing	Weaning pig	3.0			FALSE
1741	001	Chiba	2016/04/20	#3	sneezing	Weaning pig	3.0			FALSE
1742	001	Chiba	2016/04/20	#4	sneezing	Weaning pig	3.0			FALSE
1743	001	Chiba	2016/04/20	#5	sneezing, nasal discharge	Weaning pig	3.0			FALSE
1744	001	Chiba	2016/04/20	#6	sneezing, nasal discharge	Weaning pig	3.0			TRUE	A/swine/Chiba/1-1755/2016	H１N2
1745	001	Chiba	2016/04/20	#7		Weaning pig	3.8			FALSE
1746	001	Chiba	2016/04/20	#8		Weaning pig	3.8			TRUE	A/swine/Chiba/1-1757/2016	H1N2
1747	001	Chiba	2016/04/20	#9		Weaning pig	3.8			TRUE	A/swine/Chiba/1-1758/2016	H１N2
1748	001	Chiba	2016/04/20	#10		Weaning pig	3.8			TRUE	A/swine/Chiba/1-1759/2016	H１N2
1749	001	Chiba	2016/04/20	#11		Weaning pig	3.8			FALSE
1750	001	Chiba	2016/04/20	#12		Weaning pig	3.8			FALSE
1751	001	Chiba	2016/04/20	#13		Weaning pig	4.7			FALSE
1752	001	Chiba	2016/04/20	#14		Weaning pig	4.7			FALSE
1753	001	Chiba	2016/04/20	#15		Weaning pig	4.7			FALSE
1754	001	Chiba	2016/04/20	#16		Weaning pig	4.7			FALSE
1755	001	Chiba	2016/04/20	#17		Weaning pig	4.7			FALSE
1756	001	Chiba	2016/04/20	#18		Weaning pig	4.7			FALSE
1757	001	Chiba	2016/04/20	#19		Weaning pig	5.7			FALSE
1758	001	Chiba	2016/04/20	#20		Weaning pig	5.7			FALSE
1759	001	Chiba	2016/04/20	#21		Weaning pig	5.7			FALSE
1760	001	Chiba	2016/04/20	#22		Weaning pig	5.7			FALSE
1761	001	Chiba	2016/04/20	#23		Weaning pig	5.7			FALSE
1762	001	Chiba	2016/04/20	#24		Weaning pig	5.7			FALSE
1763	001	Chiba	2016/04/20	#25		Weaning pig	6.5			FALSE
1764	001	Chiba	2016/04/20	#26		Weaning pig	6.5			FALSE
1765	001	Chiba	2016/04/20	#27		Weaning pig	6.5			FALSE
1766	001	Chiba	2016/04/20	#28		Weaning pig	6.5			FALSE
1767	001	Chiba	2016/04/20	#29	cough	Weaning pig	6.5			FALSE
1768	001	Chiba	2016/04/20	#30		Weaning pig	6.5			FALSE
1769	008	Gunma	2016/04/21	#1		Weaning pig	4		2016-03-24	FALSE
1770	008	Gunma	2016/04/21	#2		Weaning pig	4		2016-03-24	FALSE
1771	008	Gunma	2016/04/21	#3		Weaning pig	4		2016-03-24	FALSE
1772	008	Gunma	2016/04/21	#4		Weaning pig	4		2016-03-24	FALSE
1773	008	Gunma	2016/04/21	#5		Weaning pig	4		2016-03-24	FALSE
1774	008	Gunma	2016/04/21	#6		Weaning pig	4		2016-03-24	FALSE
1775	008	Gunma	2016/04/21	#7		Weaning pig	6		2016-03-10	FALSE
1776	008	Gunma	2016/04/21	#8		Weaning pig	6		2016-03-10	FALSE
1777	008	Gunma	2016/04/21	#9		Weaning pig	6		2016-03-10	FALSE
1778	008	Gunma	2016/04/21	#10		Weaning pig	6		2016-03-10	FALSE
1779	008	Gunma	2016/04/21	#11		Weaning pig	6		2016-03-10	FALSE
1780	008	Gunma	2016/04/21	#12		Weaning pig	6		2016-03-10	FALSE
1781	008	Gunma	2016/04/21	#13		Weaning pig	8		2016-02-25	FALSE
1782	008	Gunma	2016/04/21	#14		Weaning pig	8		2016-02-25	FALSE
1783	008	Gunma	2016/04/21	#15		Weaning pig	8		2016-02-25	FALSE
1784	008	Gunma	2016/04/21	#16		Weaning pig	8		2016-02-25	FALSE
1785	008	Gunma	2016/04/21	#17		Weaning pig	8		2016-02-25	FALSE
1786	008	Gunma	2016/04/21	#18		Weaning pig	8		2016-02-25	FALSE
1787	008	Gunma	2016/04/21	#19		Weaning pig	10		2016-02-11	FALSE
1788	008	Gunma	2016/04/21	#20		Weaning pig	10		2016-02-11	FALSE
1789	008	Gunma	2016/04/21	#21		Weaning pig	10		2016-02-11	FALSE
1790	008	Gunma	2016/04/21	#22		Weaning pig	10		2016-02-11	FALSE
1791	008	Gunma	2016/04/21	#23		Weaning pig	10		2016-02-11	FALSE
1792	008	Gunma	2016/04/21	#24		Weaning pig	10		2016-02-11	FALSE
1793	008	Gunma	2016/04/21	#25		Weaning pig	12		2016-01-28	FALSE
1794	008	Gunma	2016/04/21	#26		Weaning pig	12		2016-01-28	FALSE
1795	008	Gunma	2016/04/21	#27		Weaning pig	12		2016-01-28	FALSE
1796	008	Gunma	2016/04/21	#28		Weaning pig	12		2016-01-28	FALSE
1797	008	Gunma	2016/04/21	#29		Weaning pig	12		2016-01-28	FALSE
1798	008	Gunma	2016/04/21	#30		Weaning pig	12		2016-01-28	FALSE
1799	006	Gunma	2016/04/26	#1		Weaning pig	4		2016-03-29	FALSE
1800	006	Gunma	2016/04/26	#2		Weaning pig	4		2016-03-29	FALSE
1801	006	Gunma	2016/04/26	#3		Weaning pig	4		2016-03-29	FALSE
1802	006	Gunma	2016/04/26	#4		Weaning pig	4		2016-03-29	FALSE
1803	006	Gunma	2016/04/26	#5		Weaning pig	4		2016-03-29	FALSE
1804	006	Gunma	2016/04/26	#6		Weaning pig	4		2016-03-29	FALSE
1805	006	Gunma	2016/04/26	#7		Weaning pig	6		2016-03-15	FALSE
1806	006	Gunma	2016/04/26	#8		Weaning pig	6		2016-03-15	FALSE
1807	006	Gunma	2016/04/26	#9		Weaning pig	6		2016-03-15	FALSE
1808	006	Gunma	2016/04/26	#10		Weaning pig	6		2016-03-15	FALSE
1809	006	Gunma	2016/04/26	#11		Weaning pig	6		2016-03-15	FALSE
1810	006	Gunma	2016/04/26	#12		Weaning pig	6		2016-03-15	FALSE
1811	006	Gunma	2016/04/26	#13		Weaning pig	8		2016-03-01	FALSE
1812	006	Gunma	2016/04/26	#14		Weaning pig	8		2016-03-01	FALSE
1813	006	Gunma	2016/04/26	#15		Weaning pig	8		2016-03-01	FALSE
1814	006	Gunma	2016/04/26	#16		Weaning pig	8		2016-03-01	FALSE
1815	006	Gunma	2016/04/26	#17		Weaning pig	8		2016-03-01	FALSE
1816	006	Gunma	2016/04/26	#18		Weaning pig	8		2016-03-01	FALSE
1817	006	Gunma	2016/04/26	#19		Weaning pig	10		2016-02-16	FALSE
1818	006	Gunma	2016/04/26	#20		Weaning pig	10		2016-02-16	FALSE
1819	006	Gunma	2016/04/26	#21		Weaning pig	10		2016-02-16	FALSE
1820	006	Gunma	2016/04/26	#22		Weaning pig	10		2016-02-16	FALSE
1821	006	Gunma	2016/04/26	#23		Weaning pig	10		2016-02-16	FALSE
1822	006	Gunma	2016/04/26	#24		Weaning pig	10		2016-02-16	FALSE
1823	006	Gunma	2016/04/26	#25		Weaning pig	12		2016-02-02	FALSE
1824	006	Gunma	2016/04/26	#26		Weaning pig	12		2016-02-02	FALSE
1825	006	Gunma	2016/04/26	#27		Weaning pig	12		2016-02-02	FALSE
1826	006	Gunma	2016/04/26	#28		Weaning pig	12		2016-02-02	FALSE
1827	006	Gunma	2016/04/26	#29		Weaning pig	12		2016-02-02	FALSE
1828	006	Gunma	2016/04/26	#30		Weaning pig	12		2016-02-02	FALSE
1829	017	Aichi	2016/04/20	#1		Weaning pig	9			FALSE
1830	017	Aichi	2016/04/20	#2		Weaning pig	9			FALSE
1831	017	Aichi	2016/04/20	#3		Weaning pig	9			FALSE
1832	017	Aichi	2016/04/20	#4		Weaning pig	9			FALSE
1833	017	Aichi	2016/04/20	#5		Weaning pig	9			FALSE
1834	017	Aichi	2016/04/20	#6		Weaning pig	13			FALSE
1835	017	Aichi	2016/04/20	#7		Weaning pig	13			FALSE
1836	017	Aichi	2016/04/20	#8		Weaning pig	13			FALSE
1837	017	Aichi	2016/04/20	#9	runt pig	Weaning pig	13			FALSE
1838	017	Aichi	2016/04/20	#10		Weaning pig	13			FALSE
1839	018	Aichi	2016/04/21	#1		Weaning pig	9			FALSE
1840	018	Aichi	2016/04/21	#2		Weaning pig	9			FALSE
1841	018	Aichi	2016/04/21	#3		Weaning pig	9			FALSE
1842	018	Aichi	2016/04/21	#4		Weaning pig	9			FALSE
1843	018	Aichi	2016/04/21	#5		Weaning pig	9			FALSE
1844	018	Aichi	2016/04/21	#6		Fattening pig	14			FALSE
1845	018	Aichi	2016/04/21	#7		Fattening pig	14			FALSE
1846	018	Aichi	2016/04/21	#8		Fattening pig	14			FALSE
1847	018	Aichi	2016/04/21	#9		Fattening pig	14			FALSE
1848	018	Aichi	2016/04/21	#10		Fattening pig	14			FALSE
1849	019	Aichi	2016/04/26	#1		Weaning pig	9			FALSE
1850	019	Aichi	2016/04/26	#2		Weaning pig	9			FALSE
1851	019	Aichi	2016/04/26	#3		Weaning pig	9			FALSE
1852	019	Aichi	2016/04/26	#4		Weaning pig	9			FALSE
1853	019	Aichi	2016/04/26	#5		Weaning pig	9			FALSE
1854	019	Aichi	2016/04/26	#6		Fattening pig	13			FALSE
1855	019	Aichi	2016/04/26	#7		Fattening pig	13			FALSE
1856	019	Aichi	2016/04/26	#8		Fattening pig	13			FALSE
1857	019	Aichi	2016/04/26	#9		Fattening pig	13			FALSE
1858	019	Aichi	2016/04/26	#10		Fattening pig	13			FALSE
1859	020	Miyazaki	2016/04/25	#1		Fattening pig	12.8	90		FALSE
1860	020	Miyazaki	2016/04/25	#2		Fattening pig	12.8	90		FALSE
1861	020	Miyazaki	2016/04/25	#3		Fattening pig	12.8	90		FALSE
1862	020	Miyazaki	2016/04/25	#4		Fattening pig	12.8	90		FALSE
1863	020	Miyazaki	2016/04/25	#5		Fattening pig	12.8	90		FALSE
1864	020	Miyazaki	2016/04/25	#6		Fattening pig	17.1	120		FALSE
1865	020	Miyazaki	2016/04/25	#7		Fattening pig	17.1	120		FALSE
1866	020	Miyazaki	2016/04/25	#8		Fattening pig	17.1	120		FALSE
1867	020	Miyazaki	2016/04/25	#9		Fattening pig	17.1	120		FALSE
1868	020	Miyazaki	2016/04/25	#10		Fattening pig	17.1	120		FALSE
1869	020	Miyazaki	2016/04/25	#11		Fattening pig	21.4	150		FALSE
1870	020	Miyazaki	2016/04/25	#12		Fattening pig	21.4	150		FALSE
1871	020	Miyazaki	2016/04/25	#13		Fattening pig	21.4	150		FALSE
1872	020	Miyazaki	2016/04/25	#14		Fattening pig	21.4	150		FALSE
1873	020	Miyazaki	2016/04/25	#15		Fattening pig	21.4	150		FALSE
1874	020	Miyazaki	2016/04/25	#16		boar	28.5	200		FALSE
1875	020	Miyazaki	2016/04/25	#17		boar	28.5	200		FALSE
1876	020	Miyazaki	2016/04/25	#18		boar	28.5	200		FALSE
1877	020	Miyazaki	2016/04/25	#19		boar	28.5	200		FALSE
1878	020	Miyazaki	2016/04/25	#20		boar	28.5	200		FALSE
1879	003	Hokkaido	2016/04/26	#1		Gilt	17.1	120		FALSE
1880	003	Hokkaido	2016/04/26	#2		Gilt	17.1	120		FALSE
1881	003	Hokkaido	2016/04/26	#3		Gilt	17.1	120		FALSE
1882	003	Hokkaido	2016/04/26	#4		Gilt	17.1	120		FALSE
1883	003	Hokkaido	2016/04/26	#5		Gilt	17.1	120		FALSE
1884	003	Hokkaido	2016/04/26	#6		Gilt	34.2	240		FALSE
1885	003	Hokkaido	2016/04/26	#7		Gilt	34.2	240		FALSE
1886	003	Hokkaido	2016/04/26	#8		Gilt	34.2	240		FALSE
1887	003	Hokkaido	2016/04/26	#9		Gilt	34.2	240		FALSE
1888	003	Hokkaido	2016/04/26	#10		Gilt	34.2	240		FALSE
1889	003	Hokkaido	2016/04/26	#1		sow				FALSE
1890	003	Hokkaido	2016/04/26	#2		sow				FALSE
1891	003	Hokkaido	2016/04/26	#3		sow				FALSE
1892	003	Hokkaido	2016/04/26	#4		sow				FALSE
1893	003	Hokkaido	2016/04/26	#5		sow				FALSE
1894	003	Hokkaido	2016/04/26	#6		sow				FALSE
1895	003	Hokkaido	2016/04/26	#7		sow				FALSE
1896	003	Hokkaido	2016/04/26	#8		sow				FALSE
1897	003	Hokkaido	2016/04/26	#9		sow				FALSE
1898	003	Hokkaido	2016/04/26	#10		sow				FALSE
1899	003	Hokkaido	2016/04/26	#11		sow				FALSE
1900	003	Hokkaido	2016/04/26	#12		sow				FALSE
1901	003	Hokkaido	2016/04/26	#13		sow				FALSE
1902	003	Hokkaido	2016/04/26	#14		sow				FALSE
1903	003	Hokkaido	2016/04/26	#15		sow				FALSE
1904	003	Hokkaido	2016/04/26	#1		Weaning pig	4		2016-03-25	FALSE
1905	003	Hokkaido	2016/04/26	#2		Weaning pig	4		2016-03-25	FALSE
1906	003	Hokkaido	2016/04/26	#3		Weaning pig	4		2016-03-25	FALSE
1907	003	Hokkaido	2016/04/26	#4		Weaning pig	4		2016-03-25	FALSE
1908	003	Hokkaido	2016/04/26	#5		Weaning pig	4		2016-03-25	FALSE
1909	003	Hokkaido	2016/04/26	#1		Weaning pig	6		2016-03-12	FALSE
1910	003	Hokkaido	2016/04/26	#2		Weaning pig	6		2016-03-12	FALSE
1911	003	Hokkaido	2016/04/26	#3		Weaning pig	6		2016-03-12	FALSE
1912	003	Hokkaido	2016/04/26	#4		Weaning pig	6		2016-03-12	FALSE
1913	003	Hokkaido	2016/04/26	#5		Weaning pig	6		2016-03-12	FALSE
1914	003	Hokkaido	2016/04/26	#1		Weaning pig	8		2016-02-22	FALSE
1915	003	Hokkaido	2016/04/26	#2		Weaning pig	8		2016-02-22	FALSE
1916	003	Hokkaido	2016/04/26	#3		Weaning pig	8		2016-02-22	FALSE
1917	003	Hokkaido	2016/04/26	#4		Weaning pig	8		2016-02-22	FALSE
1918	003	Hokkaido	2016/04/26	#5		Weaning pig	8		2016-02-22	FALSE
1919	003	Hokkaido	2016/04/26	#1		Weaning pig	12		2016-01-30	FALSE
1920	003	Hokkaido	2016/04/26	#2		Weaning pig	12		2016-01-30	FALSE
1921	003	Hokkaido	2016/04/26	#3		Weaning pig	12		2016-01-30	FALSE
1922	003	Hokkaido	2016/04/26	#4		Weaning pig	12		2016-01-30	FALSE
1923	003	Hokkaido	2016/04/26	#5		Weaning pig	12		2016-01-30	FALSE
1924	003	Hokkaido	2016/04/26	#1	pneumonia	Weaning pig	16		2015-12-31	FALSE
1925	003	Hokkaido	2016/04/26	#2	pneumonia	Weaning pig	16		2015-12-31	FALSE
1926	003	Hokkaido	2016/04/26	#3	pneumonia	Weaning pig	16		2015-12-31	FALSE
1927	003	Hokkaido	2016/04/26	#4	pneumonia	Weaning pig	16		2015-12-31	FALSE
1928	003	Hokkaido	2016/04/26	#5	pneumonia	Weaning pig	16		2015-12-31	FALSE
1929	003	Hokkaido	2016/04/26	#1	pneumonia	Weaning pig	20		2015-12-01	FALSE
1930	003	Hokkaido	2016/04/26	#2	pneumonia	Weaning pig	20		2015-12-01	FALSE
1931	003	Hokkaido	2016/04/26	#3	pneumonia	Weaning pig	20		2015-12-01	FALSE
1932	003	Hokkaido	2016/04/26	#4	pneumonia	Weaning pig	20		2015-12-01	FALSE
1933	003	Hokkaido	2016/04/26	#5	pneumonia	Weaning pig	20		2015-12-01	FALSE
1934	003	Hokkaido	2016/04/26	#1		Weaning pig	24		2015-11-03	FALSE
1935	003	Hokkaido	2016/04/26	#2		Weaning pig	24		2015-11-03	FALSE
1936	003	Hokkaido	2016/04/26	#3		Weaning pig	24		2015-11-03	FALSE
1937	003	Hokkaido	2016/04/26	#4		Weaning pig	24		2015-11-03	FALSE
1938	003	Hokkaido	2016/04/26	#5		Weaning pig	24		2015-11-03	FALSE
1939	002	Hokkaido	2016/04/27	#1		Gilt	17.1	120		FALSE
1940	002	Hokkaido	2016/04/27	#2		Gilt	17.1	120		FALSE
1941	002	Hokkaido	2016/04/27	#3		Gilt	17.1	120		FALSE
1942	002	Hokkaido	2016/04/27	#4		Gilt	17.1	120		FALSE
1943	002	Hokkaido	2016/04/27	#5		Gilt	17.1	120		FALSE
1944	002	Hokkaido	2016/04/27	#6		Gilt	34.2	240		FALSE
1945	002	Hokkaido	2016/04/27	#7		Gilt	34.2	240		FALSE
1946	002	Hokkaido	2016/04/27	#8		Gilt	34.2	240		FALSE
1947	002	Hokkaido	2016/04/27	#9		Gilt	34.2	240		FALSE
1948	002	Hokkaido	2016/04/27	#10		Gilt	34.2	240		FALSE
1949	002	Hokkaido	2016/04/27	#1		sow				FALSE
1950	002	Hokkaido	2016/04/27	#2		sow				FALSE
1951	002	Hokkaido	2016/04/27	#3		sow				FALSE
1952	002	Hokkaido	2016/04/27	#4		sow				FALSE
1953	002	Hokkaido	2016/04/27	#5		sow				FALSE
1954	002	Hokkaido	2016/04/27	#6		sow				FALSE
1955	002	Hokkaido	2016/04/27	#7		sow				FALSE
1956	002	Hokkaido	2016/04/27	#8		sow				FALSE
1957	002	Hokkaido	2016/04/27	#9		sow				FALSE
1958	002	Hokkaido	2016/04/27	#10		sow				FALSE
1959	002	Hokkaido	2016/04/27	#11		sow				FALSE
1960	002	Hokkaido	2016/04/27	#12		sow				FALSE
1961	002	Hokkaido	2016/04/27	#13		sow				FALSE
1962	002	Hokkaido	2016/04/27	#14		sow				FALSE
1963	002	Hokkaido	2016/04/27	#15		sow				FALSE
1964	002	Hokkaido	2016/04/27	#1		Weaning pig	4		2016-03-24	FALSE
1965	002	Hokkaido	2016/04/27	#2		Weaning pig	4		2016-03-24	FALSE
1966	002	Hokkaido	2016/04/27	#3		Weaning pig	4		2016-03-24	FALSE
1967	002	Hokkaido	2016/04/27	#4		Weaning pig	4		2016-03-24	FALSE
1968	002	Hokkaido	2016/04/27	#5		Weaning pig	4		2016-03-24	FALSE
1969	002	Hokkaido	2016/04/27	#1		Weaning pig	6		2016-03-13	FALSE
1970	002	Hokkaido	2016/04/27	#2		Weaning pig	6		2016-03-13	FALSE
1971	002	Hokkaido	2016/04/27	#3		Weaning pig	6		2016-03-13	FALSE
1972	002	Hokkaido	2016/04/27	#4		Weaning pig	6		2016-03-13	FALSE
1973	002	Hokkaido	2016/04/27	#5		Weaning pig	6		2016-03-13	FALSE
1974	002	Hokkaido	2016/04/27	#1		Weaning pig	8		2016-02-28	FALSE
1975	002	Hokkaido	2016/04/27	#2		Weaning pig	8		2016-02-28	FALSE
1976	002	Hokkaido	2016/04/27	#3		Weaning pig	8		2016-02-28	FALSE
1977	002	Hokkaido	2016/04/27	#4		Weaning pig	8		2016-02-28	FALSE
1978	002	Hokkaido	2016/04/27	#5		Weaning pig	8		2016-02-28	FALSE
1979	002	Hokkaido	2016/04/27	#1	pneumonia	Weaning pig	12		2016-01-31	FALSE
1980	002	Hokkaido	2016/04/27	#2	pneumonia	Weaning pig	12		2016-01-31	FALSE
1981	002	Hokkaido	2016/04/27	#3	pneumonia	Weaning pig	12		2016-01-31	FALSE
1982	002	Hokkaido	2016/04/27	#4	pneumonia	Weaning pig	12		2016-01-31	FALSE
1983	002	Hokkaido	2016/04/27	#5	pneumonia	Weaning pig	12		2016-01-31	FALSE
1984	002	Hokkaido	2016/04/27	#1		Weaning pig	16		2015-12-29	FALSE
1985	002	Hokkaido	2016/04/27	#2		Weaning pig	16		2015-12-29	FALSE
1986	002	Hokkaido	2016/04/27	#3		Weaning pig	16		2015-12-29	FALSE
1987	002	Hokkaido	2016/04/27	#4		Weaning pig	16		2015-12-29	FALSE
1988	002	Hokkaido	2016/04/27	#5		Weaning pig	16		2015-12-29	FALSE
1989	002	Hokkaido	2016/04/27	#1		Weaning pig	20		2015-11-25	FALSE
1990	002	Hokkaido	2016/04/27	#2		Weaning pig	20		2015-11-25	FALSE
1991	002	Hokkaido	2016/04/27	#3		Weaning pig	20		2015-11-25	FALSE
1992	002	Hokkaido	2016/04/27	#4		Weaning pig	20		2015-11-25	FALSE
1993	002	Hokkaido	2016/04/27	#5		Weaning pig	20		2015-11-25	FALSE
1994	002	Hokkaido	2016/04/27	#1		Weaning pig	24		2015-10-25	FALSE
1995	002	Hokkaido	2016/04/27	#2		Weaning pig	24		2015-10-25	FALSE
1996	002	Hokkaido	2016/04/27	#3		Weaning pig	24		2015-10-25	FALSE
1997	002	Hokkaido	2016/04/27	#4		Weaning pig	24		2015-10-25	FALSE
1998	002	Hokkaido	2016/04/27	#5		Weaning pig	24		2015-10-25	FALSE
[truncated: 5,135 more rows]
