# Supplementary material for: Genetic Characterization of Influenza A Viruses in Japanese Swine in 2015 to 2019
Source: J Virol. 2020 Jul 1;94(14):e02169-19. doi: 10.1128/JVI.02169-19 (PMC7343197; doi:10.1128/JVI.02169-19)
Supplement: Supplemental file 4 [file JVI.02169-19-sd004.xlsx]

## Sheet: Table S3
Table S3. Comparison of amino acid sequences with the available vaccine strains.
	position of amino acid	1	2	3	4	5	6	7	8	9	10	11	12	13	14	15	16	17	18	19	20	21	22	23	24	25	26	27	28	29	30	31	32	33	34	35	36	37	38	39	40	41	42	43	44	45	46	47	48
	H1 numbering																		1	2	3	4	5	6	7	8	9	10	11	12	13	14	15	16	17	18	19	20	21	22	23	24	25	26	27	28	29	30	31
	deduced antigenic site
strain name	subtype	1	2	3	4	5	6	7	8	9	10	11	12	13	14	15	16	17	18	19	20	21	22	23	24	25	26	27	28	29	30	31	32	33	34	35	36	37	38	39	40	41	42	43	44	45	46	47	48
A/swine/Kyoto/3/1979_H1N1@1979	H1N1	M	K	A	V	L	L	V	L	L	C	T	F	A	A	T	N	A	D	T	L	C	I	G	Y	H	A	N	N	S	T	D	T	V	D	T	V	L	E	K	N	V	T	V	T	H	S	V	N
A/swine/Tochigi/1/2008_H1N2@2008	H1N2	M	K	A	I	L	L	V	L	L	C	K	F	A	T	T	N	A	D	T	L	C	I	G	Y	H	A	N	N	S	T	D	T	V	D	T	V	L	E	K	N	V	T	V	T	H	S	V	N
A/swine/Gunma/46-6975/2019_H1N2@2019-05-31	H1N2	M	K	T	V	L	L	T	L	S	C	T	F	A	A	I	N	A	D	T	L	C	I	G	Y	H	S	N	N	S	T	D	T	V	D	T	V	L	E	K	N	V	T	V	T	H	S	V	N
A/swine/Gunma/12-481/2015_H1N2@2015-11-30	H1N2	M	K	T	V	L	L	T	L	S	C	T	F	A	V	I	N	A	D	T	L	C	I	G	Y	H	S	N	N	S	T	D	T	V	D	T	V	L	E	K	N	V	T	V	T	H	S	V	N
A/swine/Gunma/12-483/2015_H1N2@2015-11-30	H1N2	M	K	T	V	L	L	T	L	S	C	T	F	A	V	I	N	A	D	T	L	C	I	G	Y	H	S	N	N	S	T	D	T	V	D	T	V	L	E	K	N	V	T	V	T	H	S	V	N
A/swine/Gunma/12-485/2015_H1N2@2015-11-30	H1N2	M	K	T	V	L	L	T	L	S	C	T	F	A	V	I	N	A	D	T	L	C	I	G	Y	H	S	N	N	S	T	D	T	V	D	T	V	L	E	K	N	V	T	V	T	H	S	V	N
A/swine/Gunma/12-486/2015_H1N2@2015-11-30	H1N2	M	K	T	V	L	L	T	L	S	C	T	F	A	V	I	N	A	D	T	L	C	I	G	Y	H	S	N	N	S	T	D	T	V	D	T	V	L	E	K	N	V	T	V	T	H	S	V	N
A/swine/Gunma/12-5959/2018_H1N2@2018-10-08	H1N2	M	K	T	V	L	L	T	L	S	C	T	F	A	A	I	N	A	D	T	L	C	I	G	Y	H	S	N	N	S	T	D	T	V	D	T	I	L	E	K	N	V	T	V	T	H	S	V	N
A/swine/Gunma/12-6619/2019_H1N2@2019-02-04	H1N2	M	K	T	V	L	L	T	L	S	C	T	F	A	A	I	N	A	D	T	L	C	I	G	Y	H	S	N	N	S	T	D	T	V	D	T	I	L	E	K	N	V	T	V	T	H	S	V	N
A/swine/Gunma/12-5435/2018_H1N2@2018-01-08	H1N2	M	K	T	V	L	L	T	L	S	C	T	F	A	A	I	N	A	D	T	L	C	I	G	Y	H	S	N	N	S	T	D	T	V	D	T	I	L	E	K	N	V	T	V	T	H	S	V	N
A/swine/Gunma/12-5957/2018_H1N2@2018-10-08	H1N2	M	K	T	V	L	L	T	L	S	C	T	F	A	A	I	N	A	D	T	L	C	I	G	Y	H	S	N	N	S	T	D	T	V	D	T	I	L	E	K	N	V	T	V	T	H	S	V	N
A/swine/Gunma/12-5196/2017_H1N2@2017-10-09	H1N2	M	K	T	V	L	L	T	L	S	C	T	F	A	A	I	N	A	D	T	L	C	I	G	Y	H	S	N	N	S	T	D	T	V	D	T	I	L	E	K	N	V	T	V	T	H	S	V	N
A/swine/Gunma/12-5183/2017_H1N2@2017-10-09	H1N2	M	K	T	V	L	L	T	L	S	C	T	F	A	A	I	N	A	D	T	L	C	I	G	Y	H	S	N	N	S	T	D	T	V	D	T	I	L	E	K	N	V	T	V	T	H	S	V	N
A/swine/Gunma/12-5186/2017_H1N2@2017-10-09	H1N2	M	K	T	V	L	L	T	L	S	C	T	F	A	A	I	N	A	D	T	L	C	I	G	Y	H	S	N	N	S	T	D	T	V	D	T	I	L	E	K	N	V	T	V	T	H	S	V	N
A/swine/Gunma/12-5189/2017_H1N2@2017-10-09	H1N2	M	K	T	V	L	L	T	L	S	C	T	F	A	A	I	N	A	D	T	L	C	I	G	Y	H	S	N	N	S	T	D	T	V	D	T	I	L	E	K	N	V	T	V	T	H	S	V	N
A/swine/Gunma/12-4827/2017_H1N2@2017-07-17	H1N2	M	K	T	V	L	L	T	L	S	C	T	F	A	A	I	N	A	D	T	L	C	I	G	Y	H	S	N	N	S	T	D	T	V	D	T	I	L	E	K	N	V	T	V	T	H	S	V	N
A/swine/Gunma/12-4829/2017_H1N2@2017-07-17	H1N2	M	K	T	V	L	L	T	L	S	C	T	F	A	A	I	N	A	D	T	L	C	I	G	Y	H	S	N	N	S	T	D	T	V	D	T	I	L	E	K	N	V	T	V	T	H	S	V	N
A/swine/Gunma/12-4832/2017_H1N2@2017-07-17	H1N2	M	K	T	V	L	L	T	L	S	C	T	F	A	A	I	N	A	D	T	L	C	I	G	Y	H	S	N	N	S	T	D	T	V	D	T	I	L	E	K	N	V	T	V	T	H	S	V	N
A/swine/Gunma/12-4820/2017_H1N2@2017-07-17	H1N2	M	K	T	V	L	L	T	L	S	C	T	F	A	A	I	N	A	D	T	L	C	I	G	Y	H	S	N	N	S	T	D	T	V	D	T	I	L	E	K	N	V	T	V	T	H	S	V	N
A/swine/Gunma/12-1722/2016_H1N2@2016-04-18	H1N2	M	K	T	V	L	L	I	L	S	C	T	F	A	I	I	N	A	D	T	L	C	I	G	Y	H	S	N	N	S	T	D	T	V	D	T	V	L	E	K	N	V	T	V	T	H	S	V	N
A/swine/Gunma/12-1230/2016_H1N2@2016-02-22	H1N2	M	K	T	V	L	L	T	L	S	C	T	F	A	V	I	N	A	D	T	L	C	I	G	Y	H	S	N	N	S	T	D	T	V	D	T	V	L	E	K	N	V	T	V	T	H	S	V	N
A/swine/Gunma/12-1232/2016_H1N2@2016-02-22	H1N2	M	K	T	V	L	L	T	L	S	C	T	F	A	V	I	N	A	D	T	L	C	I	G	Y	H	S	N	N	S	T	D	T	V	D	T	V	L	E	K	N	V	T	V	T	H	S	V	N
A/swine/Gunma/12-913/2016_H1N2@2016-01-25	H1N2	M	K	T	V	L	L	T	L	S	C	T	F	A	V	I	N	A	D	T	L	C	I	G	Y	H	S	N	N	S	T	D	T	V	D	T	V	L	E	K	N	V	T	V	T	H	S	V	N
A/swine/Gunma/12-914/2016_H1N2@2016-01-25	H1N2	M	K	T	V	L	L	T	L	S	C	T	F	A	V	I	N	A	D	T	L	C	I	G	Y	H	S	N	N	S	T	D	T	V	D	T	V	L	E	K	N	V	T	V	T	H	S	V	N
A/swine/Gunma/12-915/2016_H1N2@2016-01-25	H1N2	M	K	T	V	L	L	T	L	S	C	T	F	A	V	I	N	A	D	T	L	C	I	G	Y	H	S	N	N	S	T	D	T	V	D	T	V	L	E	K	N	V	T	V	T	H	S	V	N
A/swine/Gunma/12-916/2016_H1N2@2016-01-25	H1N2	M	K	T	V	L	L	T	L	S	C	T	F	A	V	I	N	A	D	T	L	C	I	G	Y	H	S	N	N	S	T	D	T	V	D	T	V	L	E	K	N	V	T	V	T	H	S	V	N
A/swine/Gunma/12-917/2016_H1N2@2016-01-25	H1N2	M	K	T	V	L	L	T	L	S	C	T	F	A	V	I	N	A	D	T	L	C	I	G	Y	H	S	N	N	S	T	D	T	V	D	T	V	L	E	K	N	V	T	V	T	H	S	V	N
A/swine/Gunma/12-925/2016_H1N2@2016-01-25	H1N2	M	K	T	V	L	L	T	L	S	C	T	F	A	V	I	N	A	D	T	L	C	I	G	Y	H	S	N	N	S	T	D	T	V	D	T	V	L	E	K	N	V	T	V	T	H	S	V	N
A/swine/Gunma/12-738/2015_H1N2@2015-12-28	H1N2	M	K	T	V	L	L	T	L	S	C	T	F	A	V	I	N	A	D	T	L	C	I	G	Y	H	S	N	N	S	T	D	T	V	D	T	V	L	E	K	N	V	T	V	T	H	S	V	N
A/swine/Gunma/12-2141/2016_H1N2@2016-05-16	H1N2	M	K	T	V	L	L	T	L	S	C	T	F	A	A	I	N	A	D	T	L	C	I	G	Y	H	S	N	N	S	T	D	T	V	D	T	V	L	E	K	N	V	T	V	T	H	S	V	N
A/swine/Gunma/12-2730/2016_H1N2@2016-07-11	H1N2	M	K	T	V	L	L	T	L	S	C	T	F	A	A	I	N	A	D	T	L	C	I	G	Y	H	S	N	N	S	T	D	T	V	D	T	V	L	E	K	N	V	T	V	T	H	S	V	N
A/swine/Gunma/12-1723/2016_H1N2@2016-04-18	H1N2	M	K	T	V	L	L	T	L	S	C	T	F	A	V	I	N	A	D	T	L	C	I	G	Y	H	S	N	N	S	T	D	T	V	D	T	V	L	E	K	N	V	T	V	T	H	S	V	N
A/swine/Gunma/12-2145/2016_H1N2@2016-05-16	H1N2	M	K	T	V	L	L	T	L	S	C	T	F	A	V	I	N	A	D	T	L	C	I	G	Y	H	S	N	N	S	T	D	T	V	D	T	V	L	E	K	N	V	T	V	T	H	S	V	N
A/swine/Gunma/12-1720/2016_H1N2@2016-04-18	H1N2	M	K	T	V	L	L	T	L	S	C	T	F	A	V	I	N	A	D	T	L	C	I	G	Y	H	S	N	N	S	T	D	T	V	D	T	V	L	E	K	N	V	T	V	T	H	S	V	N
A/swine/Gunma/12-3697/2016_H1N2@2016-10-03	H1N2	M	K	T	V	L	L	T	L	S	C	T	F	A	A	I	N	A	D	T	L	C	I	G	Y	H	S	N	N	S	T	D	T	V	D	T	V	L	E	K	N	V	T	V	T	H	S	V	N
A/swine/Gunma/12-3700/2016_H1N2@2016-10-03	H1N2	M	K	T	V	L	L	T	L	S	C	T	F	A	A	I	N	A	D	T	L	C	I	G	Y	H	S	N	N	S	T	D	T	V	D	T	V	L	E	K	N	V	T	V	T	H	S	V	N
A/swine/Gunma/12-3704/2016_H1N2@2016-10-03	H1N2	M	K	T	V	L	L	T	L	S	C	T	F	A	A	I	N	A	D	T	L	C	I	G	Y	H	S	N	N	S	T	D	T	V	D	T	V	L	E	K	N	V	T	V	T	H	S	V	N
A/swine/Gunma/12-2999/2016_H1N2@2016-08-15	H1N2	M	K	T	V	L	L	T	L	S	C	T	F	A	A	I	N	A	D	T	L	C	I	G	Y	H	S	N	N	S	T	D	T	V	D	T	V	L	E	K	N	V	T	V	T	H	S	V	N
A/swine/Gunma/12-2431/2016_H1N2@2016-06-13	H1N2	M	K	T	V	L	L	T	L	S	C	T	F	A	A	I	N	A	D	T	L	C	I	G	Y	H	S	N	N	S	T	D	T	V	D	T	V	L	E	K	N	V	T	V	T	H	S	V	N
A/swine/Gunma/12-2442/2016_H1N2@2016-06-13	H1N2	M	K	T	V	L	L	T	L	S	C	T	F	A	A	I	N	A	D	T	L	C	I	G	Y	H	S	N	N	S	T	D	T	V	D	T	V	L	E	K	N	V	T	V	T	H	S	V	N
A/swine/Gunma/12-3253/2016_H1N2@2016-09-05	H1N2	M	K	T	V	L	L	T	L	S	C	T	F	A	A	I	N	A	D	T	L	C	I	G	Y	H	S	N	N	S	T	D	T	V	D	T	V	L	E	K	N	V	T	V	T	H	S	V	N
A/swine/Gunma/12-3705/2016_H1N2@2016-10-03	H1N2	M	K	T	V	L	L	T	L	S	C	T	F	A	A	I	N	A	D	T	L	C	I	G	Y	H	S	N	N	S	T	D	T	V	D	T	V	L	E	K	N	V	T	V	T	H	S	V	N
A/swine/Gunma/SVB38/2016_H1N2@2016-07-16	H1N2	M	K	T	V	L	L	T	L	S	C	T	F	A	V	I	N	A	D	T	L	C	I	G	Y	H	A	N	N	S	T	D	T	V	D	T	V	L	E	K	N	V	T	V	T	H	S	V	N
A/swine/Gunma/09/2014_H1N2@2014-01-20	H1N2	M	K	T	V	L	L	T	L	S	C	T	F	A	A	I	N	A	D	T	L	C	I	G	Y	H	A	N	N	S	T	D	T	V	D	T	V	L	E	K	N	V	T	V	T	H	S	V	N
A/swine/Gunma/9-5603/2018_H1N2@2018-01-24	H1N2	M	K	T	V	L	L	T	L	S	C	T	F	A	V	I	N	A	D	T	L	C	I	G	Y	H	A	N	N	S	T	D	T	V	D	T	V	L	E	K	N	V	T	V	T	H	S	V	N
A/swine/Gunma/35-6163/2018_H1N2@2018-10-09	H1N2	M	K	T	V	L	L	T	L	S	C	T	F	A	V	I	N	A	D	T	L	C	I	G	Y	H	A	N	N	S	T	D	T	V	D	T	V	L	E	K	N	V	T	V	T	H	S	V	N
A/swine/Gunma/35-4607/2017_H1N2@2017-04-27	H1N2	M	K	T	V	L	L	T	L	S	C	T	F	A	V	I	N	A	D	T	L	C	I	G	Y	H	A	N	N	S	T	D	T	V	D	T	V	L	E	K	N	V	T	V	T	H	S	V	N
A/swine/Gunma/35-5573/2018_H1N2@2018-01-17	H1N2	M	K	T	V	L	L	T	L	S	C	T	F	A	V	I	N	A	D	T	L	C	I	G	Y	H	A	N	N	S	T	D	T	V	D	T	V	L	E	K	N	V	T	V	T	H	S	V	N
A/swine/Gunma/35-5597/2018_H1N2@2018-01-17	H1N2	M	K	T	A	L	L	T	L	S	C	T	F	A	V	I	N	A	D	T	L	C	I	G	Y	H	A	N	N	S	T	D	T	V	D	T	V	L	E	K	N	V	T	V	T	H	S	V	N
A/swine/Gunma/9-3311/2016_H1N2@2016-09-14	H1N2	M	K	T	V	L	L	T	L	S	C	T	F	A	V	I	N	A	D	T	L	C	I	G	Y	H	A	N	N	S	T	D	T	V	D	T	V	L	E	K	N	V	T	V	T	H	S	V	N
A/swine/Gunma/9-3314/2016_H1N2@2016-09-14	H1N2	M	K	T	V	L	L	T	L	S	C	T	F	A	V	I	N	A	D	T	L	C	I	G	Y	H	A	N	N	S	T	D	T	V	D	T	V	L	E	K	N	V	T	V	T	H	S	V	N
A/swine/Gunma/9-3315/2016_H1N2@2016-09-14	H1N2	M	K	T	V	L	L	T	L	S	C	T	F	A	V	I	N	A	D	T	L	C	I	G	Y	H	A	N	N	S	T	D	T	V	D	T	V	L	E	K	N	V	T	V	T	H	S	V	N
A/swine/Gunma/9-3780/2016_H1N2@2016-10-12	H1N2	M	K	T	V	L	L	T	L	S	C	T	F	A	V	I	N	A	D	T	L	C	I	G	Y	H	A	N	N	S	T	D	T	V	D	T	V	L	E	K	N	V	T	V	T	H	S	V	N
A/swine/Gunma/9-3786/2016_H1N2@2016-10-12	H1N2	M	K	T	V	L	L	T	L	S	C	T	F	A	V	I	N	A	D	T	L	C	I	G	Y	H	A	N	N	S	T	D	T	V	D	T	V	L	E	K	N	V	T	V	T	H	S	V	N
A/swine/Gunma/9-4149/2017_H1N2@2017-01-10	H1N2	M	K	T	V	L	L	T	L	S	C	T	F	A	V	I	N	A	D	T	L	C	I	G	Y	H	A	N	N	S	T	D	T	V	D	T	V	L	E	K	N	V	T	V	T	H	S	V	N
A/swine/Gunma/9-4151/2017_H1N2@2017-01-10	H1N2	M	K	T	V	L	L	T	L	S	C	T	F	T	V	I	N	A	D	T	L	C	I	G	Y	H	A	N	N	S	T	D	T	V	D	T	V	L	E	K	N	V	T	V	T	H	S	V	N
A/swine/Gunma/9-4154/2017_H1N2@2017-01-10	H1N2	M	K	T	V	L	L	T	L	S	C	T	F	A	V	I	N	A	D	T	L	C	I	G	Y	H	A	N	N	S	T	D	T	V	D	T	V	L	E	K	N	V	T	V	T	H	S	V	N
A/swine/Gunma/9-4156/2017_H1N2@2017-01-10	H1N2	M	K	T	V	L	L	T	L	S	C	T	F	A	V	I	N	A	D	T	L	C	I	G	Y	H	A	N	N	S	T	D	T	V	D	T	V	L	E	K	N	V	T	V	T	H	S	V	N
A/swine/Gunma/9-4150/2017_H1N2@2017-01-10	H1N2	M	K	T	V	L	L	T	L	S	C	T	F	A	V	I	N	A	D	T	L	C	I	G	Y	H	A	N	N	S	T	D	T	V	D	T	V	L	E	K	N	V	T	V	T	H	S	V	N
A/swine/Gunma/10-2266/2016_H1N2@2016-05-19	H1N2	M	K	T	V	L	L	I	L	S	C	T	F	A	V	I	N	A	D	T	L	C	I	G	Y	H	A	N	N	S	T	D	T	V	D	T	V	L	E	K	N	V	T	V	T	H	S	V	N
A/swine/Gunma/10-2643/2016_H1N2@2016-06-23	H1N2	M	K	T	V	L	L	T	L	S	C	T	F	A	V	I	N	A	D	T	L	C	I	G	Y	H	A	N	N	S	T	D	T	V	D	T	V	L	E	K	N	V	T	V	T	H	S	V	N
A/swine/Gunma/10-2878/2016_H1N2@2016-07-21	H1N2	M	K	T	V	L	L	T	L	S	C	T	F	A	V	I	N	A	D	T	L	C	I	G	Y	H	A	N	N	S	T	D	T	V	D	T	V	L	E	K	N	V	T	V	T	H	S	V	N
A/swine/Gunma/11-2910/2016_H1N2@2016-07-21	H1N2	M	R	T	V	L	L	T	L	S	C	T	F	A	V	I	N	A	D	T	L	C	I	G	Y	H	A	N	N	S	T	D	T	V	D	T	V	L	E	K	N	V	T	V	T	H	S	V	N
A/swine/Gunma/10-3057/2016_H1N2@2016-08-18	H1N2	M	K	T	V	L	L	T	L	S	C	T	F	A	V	I	N	A	D	T	L	C	I	G	Y	H	A	N	N	S	T	D	T	V	D	T	V	L	E	K	N	V	T	V	T	H	S	V	N
A/swine/Gunma/11-3106/2016_H1N2@2016-08-18	H1N2	M	K	T	V	L	L	T	L	S	C	T	F	A	V	I	N	A	D	T	L	C	I	G	Y	H	A	N	N	S	T	D	T	V	D	T	V	L	E	K	N	V	T	V	T	H	S	V	N
A/swine/Gunma/10-3066/2016_H1N2@2016-08-18	H1N2	M	K	T	V	L	L	T	L	S	C	T	F	A	V	I	N	A	D	T	L	C	I	G	Y	H	A	N	N	S	T	D	T	V	D	T	V	L	E	K	N	V	T	V	T	H	S	V	N
A/swine/Gunma/10-3877/2016_H1N2@2016-10-20	H1N2	M	K	T	V	L	L	T	L	S	C	T	F	A	V	I	N	A	D	T	L	C	I	G	Y	H	A	N	N	S	T	D	T	V	D	T	V	L	E	K	N	V	T	V	T	H	S	V	N
A/swine/Gunma/11-2902/2016_H1N2@2016-07-21	H1N2	M	K	T	V	L	L	T	L	S	C	T	F	A	V	I	N	A	D	T	L	C	I	G	Y	H	A	N	N	S	T	D	T	V	D	T	V	L	E	K	N	V	T	V	T	H	S	V	N
A/swine/Gunma/10-1308/2016_H1N2@2016-03-03	H1N2	M	K	T	V	L	L	T	L	S	C	T	F	A	V	I	N	A	D	T	L	C	I	G	Y	H	A	N	N	S	T	D	T	V	D	T	V	L	E	K	N	V	T	V	T	H	S	V	N
A/swine/Gunma/10-1312/2016_H1N2@2016-03-03	H1N2	M	K	T	V	L	L	T	L	S	C	T	F	A	V	I	N	A	D	T	L	C	I	G	Y	H	A	N	N	S	T	D	T	V	D	T	V	L	E	K	N	V	T	V	T	H	S	V	N
A/swine/Gunma/10-838/2016_H1N2@2016-01-14	H1N2	M	K	T	V	L	L	T	L	S	C	T	F	A	V	I	N	A	D	T	L	C	I	G	Y	H	A	N	N	S	T	D	T	V	D	T	V	L	E	K	N	V	T	V	T	H	S	V	N
A/swine/Gunma/10-841/2016_H1N2@2016-01-14	H1N2	M	K	T	V	L	L	T	L	S	C	T	F	A	V	I	N	A	D	T	L	C	I	G	Y	H	A	N	N	S	T	D	T	V	D	T	V	L	E	K	N	V	T	V	T	H	S	V	N
A/swine/Gunma/11-1141/2016_H1N2@2016-02-11	H1N2	M	K	T	V	L	L	T	L	S	C	T	F	A	V	I	N	A	D	T	L	C	I	G	Y	H	A	N	N	S	T	D	T	V	D	T	V	L	E	K	N	V	T	V	T	H	S	V	N
A/swine/Gunma/11-1149/2016_H1N2@2016-02-11	H1N2	M	K	T	V	L	L	T	L	S	C	T	F	A	V	I	N	A	D	T	L	C	I	G	Y	H	A	N	N	S	T	D	T	V	D	T	V	L	E	K	N	V	T	V	T	H	S	V	N
A/swine/Gunma/10-636/2015_H1N2@2015-12-17	H1N2	M	K	T	V	L	L	T	L	S	C	T	F	A	V	I	N	A	D	T	L	C	I	G	Y	H	A	N	N	S	T	D	T	V	D	T	V	L	E	K	N	V	T	V	T	H	S	V	N
A/swine/Gunma/10-637/2015_H1N2@2015-12-17	H1N2	M	K	T	V	L	L	T	L	S	C	T	F	A	V	I	N	A	D	T	L	C	I	G	Y	H	A	N	N	S	T	D	T	V	D	T	V	L	E	K	N	V	T	V	T	H	S	V	N
A/swine/Gunma/10-639/2015_H1N2@2015-12-17	H1N2	M	K	T	V	L	L	T	L	S	C	T	F	A	V	I	N	A	D	T	L	C	I	G	Y	H	A	N	N	S	T	D	T	V	D	T	V	L	E	K	N	V	T	V	T	H	S	V	N
A/swine/Gunma/11-2292/2016_H1N2@2016-05-19	H1N2	M	K	T	V	L	L	T	L	S	C	T	F	A	V	I	N	A	D	T	L	C	I	G	Y	H	A	N	N	S	T	D	T	V	D	T	V	L	E	K	N	V	T	V	T	H	S	V	N
A/swine/Gunma/11-2297/2016_H1N2@2016-05-19	H1N2	M	K	T	V	L	L	T	L	S	C	T	F	A	V	I	N	A	D	T	L	C	I	G	Y	H	A	N	N	S	T	D	T	V	D	T	V	L	E	K	N	V	T	V	T	H	S	V	N
A/swine/Gunma/11-1143/2016_H1N2@2016-02-11	H1N2	M	K	T	V	L	L	T	L	S	C	T	F	A	V	I	N	A	D	T	L	C	I	G	Y	H	A	N	N	S	T	D	T	V	D	T	V	L	E	K	N	V	T	V	T	H	S	V	N
A/swine/Gunma/11-1151/2016_H1N2@2016-02-11	H1N2	M	K	T	V	L	L	T	L	S	C	T	F	A	V	I	N	A	D	T	L	C	I	G	Y	H	A	N	N	S	T	D	T	V	D	T	V	L	E	K	N	V	T	V	T	H	S	V	N
A/swine/Gunma/9-809/2016_H1N2@2016-01-06	H1N2	M	K	T	V	L	L	T	L	S	C	T	F	A	V	I	N	A	D	T	L	C	I	G	Y	H	A	N	N	S	T	D	T	V	D	T	V	L	E	K	N	V	T	V	T	H	S	V	N
A/swine/Gunma/9-1610/2016_H1N2@2016-04-07	H1N2	M	K	T	V	L	L	T	L	S	C	T	F	A	V	I	N	A	D	T	L	C	I	G	Y	H	A	N	N	S	T	D	T	V	D	T	V	L	E	K	N	V	T	V	T	H	S	V	N
A/swine/Gunma/9-2463/2016_H1N2@2016-06-15	H1N2	M	K	T	V	L	L	T	L	S	C	T	F	A	V	I	N	A	D	T	L	C	I	G	Y	H	A	N	N	S	T	D	T	V	D	T	V	L	E	K	N	V	T	V	T	H	S	V	N
A/swine/Gunma/9-2464/2016_H1N2@2016-06-15	H1N2	M	K	T	V	L	L	T	L	S	C	T	F	A	V	I	N	A	D	T	L	C	I	G	Y	H	A	N	N	S	T	D	T	V	D	T	V	L	E	K	N	V	T	V	T	H	S	V	N
A/swine/Chiba/1-480/2015_H1N2@2015-12-03	H1N2	M	K	T	A	L	L	I	L	S	C	I	F	T	T	I	N	A	D	I	L	C	I	G	Y	H	A	N	N	S	T	D	T	V	D	T	V	L	E	K	N	V	T	V	T	H	S	V	N
A/swine/Chiba/1-956/2016_H1N2@2016-01-26	H1N2	M	K	T	A	L	L	I	L	S	C	I	F	T	T	I	N	A	D	I	L	C	I	G	Y	H	A	N	N	S	T	D	T	V	D	T	V	L	E	K	N	V	T	V	T	H	S	V	N
A/swine/Chiba/31/2013_H1N2@2013-07-04	H1N2	M	K	T	T	L	L	V	L	S	C	T	F	A	A	I	N	A	D	M	L	C	I	G	Y	H	A	N	N	S	T	D	T	V	D	T	V	L	E	K	N	V	T	V	T	H	S	V	N
A/swine/Chiba/40/2013_H1N2@2013-10-07	H1N2	M	K	T	T	L	L	V	L	S	C	T	F	A	A	I	N	A	D	M	L	C	I	G	Y	H	A	N	N	S	T	D	T	V	D	T	V	L	E	K	N	V	T	V	T	H	S	V	N
A/swine/Tochigi/1/2012_H1N2@2012-10-23	H1N2	M	K	T	T	L	L	T	L	L	C	T	F	A	A	V	N	A	D	M	L	C	I	G	Y	H	A	N	N	S	T	D	T	V	D	T	V	L	E	K	N	V	T	V	T	H	S	V	N
A/swine/Ibaraki/1/2015_H1N2@2015-12-21	H1N2	M	K	T	T	L	L	V	L	S	C	I	F	A	A	I	N	A	D	M	L	C	I	G	Y	H	A	N	N	S	T	D	T	V	D	T	V	L	E	K	N	V	T	V	T	H	S	V	N
A/swine/Gunma/1-6867/2019_H1N2@2019-05-22	H1N2	M	K	T	T	L	L	V	L	S	C	I	F	A	A	I	N	A	D	M	L	C	I	G	Y	H	A	N	N	S	T	D	T	V	D	T	V	L	E	K	N	V	T	V	T	H	S	V	N
A/swine/Gunma/1-6871/2019_H1N2@2019-05-22	H1N2	M	K	T	T	L	L	V	L	S	C	I	F	A	A	I	N	A	D	M	L	C	I	G	Y	H	A	N	N	S	T	D	T	V	D	T	V	L	E	K	N	V	T	V	T	H	S	V	N
A/swine/Gunma/1-6872/2019_H1N2@2019-05-22	H1N2	M	K	T	T	L	L	V	L	S	C	I	F	A	A	I	N	A	D	M	L	C	I	G	Y	H	A	N	N	S	T	D	T	V	D	T	V	L	E	K	N	V	T	V	T	H	S	V	N
A/swine/Gunma/1-6873/2019_H1N2@2019-05-22	H1N2	M	K	T	T	L	L	V	L	S	C	I	F	A	A	I	N	A	D	M	L	C	I	G	Y	H	A	N	N	S	T	D	T	V	D	T	V	L	E	K	N	V	T	V	T	H	S	V	N
A/swine/Gunma/1-6876/2019_H1N2@2019-05-22	H1N2	M	K	T	T	L	L	V	L	S	C	I	F	A	A	I	N	A	D	M	L	C	I	G	Y	H	A	N	N	S	T	D	T	V	D	T	V	L	E	K	N	V	T	V	T	H	S	V	N
A/swine/Gunma/1-6878/2019_H1N2@2019-05-22	H1N2	M	K	T	T	L	L	V	L	S	C	I	F	A	A	I	N	A	D	M	L	C	I	G	Y	H	A	N	N	S	T	D	T	V	D	T	V	L	E	K	N	V	T	V	T	H	S	V	N
A/swine/Gunma/1-6874/2019_H1N2@2019-05-22	H1N2	M	K	T	T	L	L	V	L	S	C	I	F	A	A	I	N	A	D	M	L	C	I	G	Y	H	A	N	N	S	T	D	T	V	D	T	V	L	E	K	N	V	T	V	T	H	S	V	N
A/swine/Chiba/1-6328/2018_H1N2@2018-11-06	H1N2	M	K	T	T	L	L	V	L	S	C	T	F	A	A	I	N	A	D	M	L	C	I	G	Y	H	A	N	N	S	T	D	T	V	D	T	V	L	E	K	N	V	T	V	T	H	S	V	N
A/swine/Tochigi/2/2018_H1N2@2018-05-04	H1N2	M	K	T	T	L	L	V	L	S	C	I	F	A	A	I	N	A	D	M	L	C	I	G	Y	H	A	N	N	S	T	D	T	V	D	T	V	L	E	K	N	V	T	V	T	H	S	V	N
A/swine/Tochigi/1/2018_H1N2@2018-05-04	H1N2	M	K	T	T	L	L	V	L	S	C	I	F	A	A	I	N	A	D	M	L	C	I	G	Y	H	A	N	N	S	T	D	T	V	D	T	V	L	E	K	N	V	T	V	T	H	S	V	N
A/swine/Tochigi/3/2018_H1N2@2018-05-04	H1N2	M	K	T	T	L	L	V	L	S	C	I	F	A	A	I	N	A	D	M	L	C	I	G	Y	H	A	N	N	S	T	D	T	V	D	T	V	L	E	K	N	V	T	V	T	H	S	V	N
A/swine/Gunma/7-6085/2018_H1N2@2018-10-04	H1N2	M	K	L	T	L	L	V	L	S	Y	T	F	A	A	I	N	A	D	M	L	C	I	G	Y	H	A	N	N	S	T	D	T	V	D	T	V	L	E	K	N	V	T	V	T	H	S	V	N
A/swine/Gunma/7-6458/2019_H1N2@2019-01-15	H1N2	M	K	L	T	L	L	V	L	S	Y	T	F	A	A	I	N	A	D	M	L	C	I	G	Y	H	A	N	N	S	T	D	T	V	D	T	V	L	E	K	N	V	T	V	T	H	S	V	N
A/swine/Gunma/7-6446/2019_H1N2@2019-01-15	H1N2	M	K	L	T	L	L	V	L	S	Y	T	F	A	A	I	N	A	D	M	L	C	I	G	Y	H	A	N	N	S	T	D	T	V	D	T	V	L	E	K	N	V	T	V	T	H	S	V	N
A/swine/Gunma/7-6447/2019_H1N2@2019-01-15	H1N2	M	K	L	T	L	L	V	L	S	Y	T	F	A	A	I	N	A	D	M	L	C	I	G	Y	H	A	N	N	S	T	D	T	V	D	T	V	L	E	K	N	V	T	V	T	H	S	V	N
A/swine/Gunma/7-6457/2019_H1N2@2019-01-15	H1N2	M	K	L	T	L	L	V	L	S	Y	T	F	A	A	I	N	A	D	M	L	C	I	G	Y	H	A	N	N	S	T	D	T	V	D	T	V	L	E	K	N	V	T	V	T	H	S	V	N
A/swine/Gunma/7-6460/2019_H1N2@2019-01-15	H1N2	M	K	L	T	L	L	V	L	S	Y	T	F	A	A	I	N	A	D	M	L	C	I	G	Y	H	A	N	N	S	T	D	T	V	D	T	V	L	E	K	N	V	T	V	T	H	S	V	N
A/swine/Gunma/7-6461/2019_H1N2@2019-01-15	H1N2	M	K	L	T	L	L	V	L	S	Y	T	F	A	A	I	N	A	D	M	L	C	I	G	Y	H	A	N	N	S	T	D	T	V	D	T	V	L	E	K	N	V	T	V	T	H	S	V	N
A/swine/Gunma/7-6462/2019_H1N2@2019-01-15	H1N2	M	K	L	T	L	L	V	L	S	Y	T	F	A	A	I	N	A	D	M	L	C	I	G	Y	H	A	N	N	S	T	D	T	V	D	T	V	L	E	K	N	V	T	V	T	H	S	V	N
A/swine/Gunma/7-6464/2019_H1N2@2019-01-15	H1N2	M	K	L	T	L	L	V	L	S	Y	T	F	A	A	I	N	A	D	M	L	C	I	G	Y	H	A	N	N	S	T	D	T	V	D	T	V	L	E	K	N	V	T	V	T	H	S	V	N
A/swine/Gunma/7-6448/2019_H1N2@2019-01-15	H1N2	M	K	L	T	L	L	V	L	S	Y	T	F	A	A	I	N	A	D	M	L	C	I	G	Y	H	A	N	N	S	T	D	T	V	D	T	V	L	E	K	N	V	T	V	T	H	S	V	N
A/swine/Gunma/6-5516/2018_H1N2@2018-01-16	H1N2	M	K	T	T	L	L	V	L	S	Y	T	F	A	A	I	N	A	D	M	L	C	I	G	Y	H	A	N	N	S	T	D	T	V	D	T	V	L	E	K	N	V	T	V	T	H	S	V	N
A/swine/Gunma/6-5520/2018_H1N2@2018-01-16	H1N2	M	K	T	T	L	L	V	L	S	Y	T	F	A	A	I	N	A	D	M	L	C	I	G	Y	H	A	N	N	S	T	D	T	V	D	T	V	L	E	K	N	V	T	V	T	H	S	V	N
A/swine/Gunma/6-5541/2018_H1N2@2018-01-16	H1N2	M	K	T	T	L	L	V	L	S	Y	T	F	A	A	I	N	A	D	M	L	C	I	G	Y	H	A	N	N	S	T	D	T	V	D	T	V	L	E	K	N	V	T	V	T	H	S	V	N
A/swine/Gunma/6-5333/2017_H1N2@2017-10-17	H1N2	M	K	T	T	L	L	V	L	S	Y	T	F	A	A	I	N	A	D	M	L	C	I	G	Y	H	A	N	N	S	T	D	T	V	D	T	V	L	E	K	N	V	T	V	T	H	S	V	N
A/swine/Gunma/6-5334/2017_H1N2@2017-10-17	H1N2	M	K	T	T	L	L	V	L	S	Y	T	F	A	A	I	N	A	D	M	L	C	I	G	Y	H	A	N	N	S	T	D	T	V	D	T	V	L	E	K	N	V	T	V	T	H	S	V	N
A/swine/Gunma/6-5337/2017_H1N2@2017-10-17	H1N2	M	K	T	T	L	L	V	L	S	Y	T	F	A	A	I	N	A	D	M	L	C	I	G	Y	H	A	N	N	S	T	D	T	V	D	T	V	L	E	K	N	V	T	V	T	H	S	V	N
A/swine/Gunma/6-5344/2017_H1N2@2017-10-17	H1N2	M	K	T	T	L	L	V	L	S	Y	T	F	A	A	I	N	A	D	M	L	C	I	G	Y	H	A	N	N	S	T	D	T	V	D	T	V	L	E	K	N	V	T	V	T	H	S	V	N
A/swine/Gunma/6-5357/2017_H1N2@2017-10-17	H1N2	M	K	T	T	L	L	V	L	S	Y	T	F	A	A	I	N	A	D	M	L	C	I	G	Y	H	A	N	N	S	T	D	T	V	D	T	V	L	E	K	N	V	T	V	T	H	S	V	N
A/swine/Gunma/6-5345/2017_H1N2@2017-10-17	H1N2	M	K	T	T	L	L	V	L	S	Y	T	F	A	A	I	N	A	D	M	L	C	I	G	Y	H	A	N	N	S	T	D	T	V	D	T	V	L	E	K	N	V	T	V	T	H	S	V	N
A/swine/Gunma/6-5359/2017_H1N2@2017-10-17	H1N2	M	K	T	T	L	L	V	L	S	Y	T	F	A	A	I	N	A	D	M	L	C	I	G	Y	H	A	N	N	S	T	D	T	V	D	T	V	L	E	K	N	V	T	V	T	H	S	V	N
A/swine/Gunma/6-6131/2018_H1N2@2018-10-09	H1N2	M	K	T	T	L	L	V	L	S	Y	T	F	A	A	I	N	A	D	M	L	C	I	G	Y	H	A	N	N	S	T	D	T	V	D	T	V	L	E	K	N	V	T	V	T	H	S	V	N
A/swine/Gunma/6-6132/2018_H1N2@2018-10-09	H1N2	M	K	T	X	L	L	V	L	S	Y	T	F	A	A	I	N	A	D	M	L	C	I	G	Y	H	A	N	N	S	T	D	T	V	D	T	V	L	E	K	N	V	T	V	T	H	S	V	N
A/swine/Gunma/6-6133/2018_H1N2@2018-10-09	H1N2	M	K	T	X	L	L	V	L	S	Y	T	F	A	A	I	N	A	D	M	L	C	I	G	Y	H	A	N	N	S	T	D	T	V	D	T	V	L	E	K	N	V	T	V	T	H	S	V	N
A/swine/Gunma/6-6522/2019_H1N2@2019-01-22	H1N2	M	K	T	A	L	L	V	L	S	Y	T	F	A	A	I	N	A	D	M	L	C	I	G	Y	H	A	N	N	S	T	D	T	V	D	T	V	L	E	K	N	V	T	V	T	H	S	V	N
A/swine/Gunma/6-6516/2019_H1N2@2019-01-22	H1N2	M	K	T	A	L	L	V	L	S	Y	T	F	A	A	I	N	A	D	M	L	C	I	G	Y	H	A	N	N	S	T	D	T	V	D	T	V	L	E	K	N	V	T	V	T	H	S	V	N
A/swine/Gunma/6-6518/2019_H1N2@2019-01-22	H1N2	M	K	T	A	L	L	V	L	S	Y	T	F	A	A	I	N	A	D	M	L	C	I	G	Y	H	A	N	N	S	T	D	T	V	D	T	V	L	E	K	N	V	T	V	T	H	S	V	N
A/swine/Gunma/6-6534/2019_H1N2@2019-01-22	H1N2	M	K	T	A	L	L	V	L	S	Y	T	F	A	A	I	N	A	D	M	L	C	I	G	Y	H	A	N	N	S	T	D	T	V	D	T	V	L	E	K	N	V	T	V	T	H	S	V	N
A/swine/Gunma/6-6142/2018_H1N2@2018-10-09	H1N2	M	K	T	A	L	L	V	L	S	Y	T	F	A	A	I	N	A	D	M	L	C	I	G	Y	H	A	N	N	S	T	D	T	V	D	T	V	L	E	K	N	V	T	V	T	H	S	V	N
A/swine/Gunma/6-6129/2018_H1N2@2018-10-09	H1N2	M	K	T	A	L	L	V	L	S	Y	T	F	A	A	I	N	A	D	M	L	C	I	G	Y	H	A	N	N	S	T	D	T	V	D	T	V	L	E	K	N	V	T	V	T	H	S	V	N
A/swine/Gunma/6-6135/2018_H1N2@2018-10-09	H1N2	M	K	T	A	L	L	V	L	S	Y	T	F	A	A	I	N	A	D	M	L	C	I	G	Y	H	A	N	N	S	T	D	T	V	D	T	V	L	E	K	N	V	T	V	T	H	S	V	N
A/swine/Gunma/6-6510/2019_H1N2@2019-01-22	H1N2	M	K	T	A	L	L	V	L	S	Y	T	F	A	A	I	N	A	D	M	L	C	I	G	Y	H	A	N	N	S	T	D	T	V	D	T	V	L	E	K	N	V	T	V	T	H	S	V	N
A/swine/Gunma/6-6519/2019_H1N2@2019-01-22	H1N2	M	K	T	A	L	L	V	L	S	Y	T	F	A	A	I	N	A	D	M	L	C	I	G	Y	H	A	N	N	S	T	D	T	V	D	T	V	L	E	K	N	V	T	V	T	H	S	V	N
A/swine/Gunma/6-6764/2019_H1N2@2019-05-14	H1N2	M	K	T	A	L	L	V	L	S	Y	T	F	A	A	I	N	A	D	M	L	C	I	G	Y	H	A	N	N	S	T	D	T	V	D	T	V	L	E	K	N	V	T	V	T	H	S	V	N
A/swine/Gunma/6-6783/2019_H1N2@2019-05-14	H1N2	M	K	T	A	L	L	V	L	S	Y	T	F	A	A	I	N	A	D	M	L	C	I	G	Y	H	A	N	N	S	T	D	T	V	D	T	V	L	E	K	N	V	T	V	T	H	S	V	N
A/swine/Gunma/6-6775/2019_H1N2@2019-05-14	H1N2	M	K	T	A	L	L	V	L	S	Y	T	F	A	A	I	N	A	D	M	L	C	I	G	Y	H	A	N	N	S	T	D	T	V	D	T	V	L	E	K	N	V	T	V	T	H	S	V	N
A/swine/Gunma/34-4898/2017_H1N2@2017-07-24	H1N2	M	K	P	T	L	L	V	L	S	Y	T	F	A	A	I	N	A	D	M	L	C	I	G	Y	H	A	N	N	S	T	D	T	V	D	T	I	L	E	K	N	V	T	V	T	H	S	V	N
A/swine/Gunma/34-6732/2019_H1N2@2019-05-13	H1N2	M	K	P	T	L	L	V	L	S	Y	T	F	A	A	I	N	A	D	M	L	C	I	G	Y	H	A	N	N	S	T	D	T	V	D	T	I	L	E	K	N	V	T	V	T	H	S	V	N
A/swine/Gunma/34-5852/2018_H1N2@2018-10-02	H1N2	M	K	P	T	L	L	V	L	S	Y	T	F	A	A	I	N	A	D	M	L	C	I	G	Y	H	A	N	N	S	T	D	T	V	D	T	I	L	E	K	N	V	T	V	T	H	S	V	N
A/swine/Gunma/34-5853/2018_H1N2@2018-10-02	H1N2	M	K	P	T	L	L	V	L	S	Y	T	F	A	A	I	N	A	D	M	L	C	I	G	Y	H	A	N	N	S	T	D	T	V	D	T	I	L	E	K	N	V	T	V	T	H	S	V	N
A/swine/Gunma/34-6581/2019_H1N2@2019-01-28	H1N2	M	K	P	T	L	L	V	L	S	Y	T	F	A	A	I	N	A	D	M	L	C	I	G	Y	H	A	N	N	S	T	D	T	V	D	T	I	L	E	K	N	V	T	V	T	H	S	V	N
A/swine/Gunma/34-6584/2019_H1N2@2019-01-28	H1N2	M	K	P	T	L	L	V	L	S	Y	T	F	A	A	I	N	A	D	M	L	C	I	G	Y	H	A	N	N	S	T	D	T	V	D	T	I	L	E	K	N	V	T	V	T	H	S	V	N
A/swine/Gunma/34-6730/2019_H1N2@2019-05-13	H1N2	M	K	P	T	L	L	V	L	S	Y	T	F	A	A	I	N	A	D	M	L	C	I	G	Y	H	A	N	N	S	T	D	T	V	D	T	I	L	E	K	N	V	T	V	T	H	S	V	N
A/swine/Gunma/7-5246/2017_H1N2@2017-10-11	H1N2	M	K	P	T	L	L	V	L	S	Y	T	F	A	A	I	N	A	D	M	L	C	I	G	Y	H	A	N	N	S	T	D	T	V	D	T	V	L	E	K	N	V	T	V	T	H	S	V	N
A/swine/Gunma/7-5557/2018_H1N2@2018-01-17	H1N2	M	K	P	T	L	L	V	L	S	Y	T	F	A	A	I	N	A	D	M	L	C	I	G	Y	H	A	N	N	S	T	D	T	V	D	T	V	L	E	K	N	V	T	V	T	H	S	V	N
A/swine/Gunma/6-3829/2016_H1N2@2016-10-18	H1N2	M	K	P	T	L	L	V	L	S	Y	T	F	A	A	I	N	A	D	M	L	C	I	G	Y	H	A	N	N	S	T	D	T	V	D	T	V	L	E	K	N	V	T	V	T	H	S	V	N
A/swine/Gunma/6-2837/2016_H1N2@2016-07-19	H1N2	M	K	P	T	L	L	V	L	S	Y	T	F	A	A	I	N	A	D	M	L	C	I	G	Y	H	A	N	N	S	T	D	T	V	D	T	V	L	E	K	N	V	T	V	T	H	S	V	N
A/swine/Gunma/6-2839/2016_H1N2@2016-07-19	H1N2	M	K	P	T	L	L	V	L	S	Y	T	F	A	A	I	N	A	D	M	L	C	I	G	Y	H	A	N	N	S	T	D	T	V	D	T	V	L	E	K	N	V	T	V	T	H	S	V	N
A/swine/Gunma/6-2842/2016_H1N2@2016-07-19	H1N2	M	K	P	T	L	L	V	L	S	Y	T	F	A	A	I	N	A	D	M	L	C	I	G	Y	H	A	N	N	S	T	D	T	V	D	T	V	L	E	K	N	V	T	V	T	H	S	V	N
A/swine/Gunma/6-2846/2016_H1N2@2016-07-19	H1N2	M	K	P	T	L	L	V	L	S	Y	T	F	A	A	I	N	A	D	M	L	C	I	G	Y	H	A	N	N	S	T	D	T	V	D	T	V	L	E	K	N	V	T	V	T	H	S	V	N
A/swine/Gunma/6-2843/2016_H1N2@2016-07-19	H1N2	M	K	P	T	L	L	V	L	S	Y	T	F	A	A	I	N	A	D	M	L	C	I	G	Y	H	A	N	N	S	T	D	T	V	D	T	V	L	E	K	N	V	T	V	T	H	S	V	N
A/swine/Gunma/6-2844/2016_H1N2@2016-07-19	H1N2	M	K	P	T	L	L	V	L	S	Y	T	F	A	A	I	N	A	D	M	L	C	I	G	Y	H	A	N	N	S	T	D	T	V	D	T	V	L	E	K	N	V	T	V	T	H	S	V	N
A/swine/Gunma/6-2588/2016_H1N2@2016-06-21	H1N2	M	K	P	T	L	L	V	L	S	Y	T	F	A	A	I	N	A	D	M	L	C	I	G	Y	H	A	N	N	S	T	D	T	V	D	T	V	L	E	K	N	V	T	V	T	H	S	V	N
A/swine/Gunma/6-2589/2016_H1N2@2016-06-21	H1N2	M	K	P	T	L	L	V	L	S	Y	T	F	A	A	I	N	A	D	M	L	C	I	G	Y	H	A	N	N	S	T	D	T	V	D	T	V	L	E	K	N	V	T	V	T	H	S	V	N
A/swine/Gunma/6-2591/2016_H1N2@2016-06-21	H1N2	M	K	P	T	L	L	V	L	S	Y	T	F	A	A	I	N	A	D	M	L	C	I	G	Y	H	A	N	N	S	T	D	T	V	D	T	V	L	E	K	N	V	T	V	T	H	S	V	N
A/swine/Gunma/6-2593/2016_H1N2@2016-06-21	H1N2	M	K	P	T	L	L	V	L	S	Y	T	F	A	A	I	N	A	D	M	L	C	I	G	Y	H	A	N	N	S	T	D	T	V	D	T	V	L	E	K	N	V	T	V	T	H	S	V	N
A/swine/Gunma/6-2595/2016_H1N2@2016-06-21	H1N2	M	K	P	T	L	L	V	L	S	Y	T	F	A	A	I	N	A	D	M	L	C	I	G	Y	H	A	N	N	S	T	D	T	V	D	T	V	L	E	K	N	V	T	V	T	H	S	V	N
A/swine/Gunma/6-2610/2016_H1N2@2016-06-21	H1N2	M	K	P	T	L	L	V	L	S	Y	T	F	A	A	I	N	A	D	M	L	C	I	G	Y	H	A	N	N	S	T	D	T	V	D	T	V	L	E	K	N	V	T	V	T	H	S	V	N
A/swine/Gunma/6-2613/2016_H1N2@2016-06-21	H1N2	M	K	P	T	L	L	V	L	S	Y	T	F	A	A	I	N	A	D	M	L	C	I	G	Y	H	A	N	N	S	T	D	T	V	D	T	V	L	E	K	N	V	T	V	T	H	S	V	N
A/swine/Gunma/6-2847/2016_H1N2@2016-07-19	H1N2	M	K	P	T	L	L	V	L	S	Y	T	F	A	A	I	N	A	D	M	L	C	I	G	Y	H	A	N	N	S	T	D	T	V	D	T	V	L	E	K	N	V	T	V	T	H	S	V	N
A/swine/Gunma/6-2853/2016_H1N2@2016-07-19	H1N2	M	K	P	T	L	L	V	L	S	Y	T	F	A	A	I	N	A	D	M	L	C	I	G	Y	H	A	N	N	S	T	D	T	V	D	T	V	L	E	K	N	V	T	V	T	H	S	V	N
A/swine/Gunma/6-2838/2016_H1N2@2016-07-19	H1N2	M	K	P	T	L	L	V	L	S	Y	T	F	A	A	I	N	A	D	M	L	C	I	G	Y	H	A	N	N	S	T	D	T	V	D	T	V	L	E	K	N	V	T	V	T	H	S	V	N
A/swine/Gunma/6-2848/2016_H1N2@2016-07-19	H1N2	M	K	P	T	L	L	V	L	S	Y	T	F	A	A	I	N	A	D	M	L	C	I	G	Y	H	A	N	N	S	T	D	T	V	D	T	V	L	E	K	N	V	T	V	T	H	S	V	N
A/swine/Gunma/6-2850/2016_H1N2@2016-07-19	H1N2	M	K	P	T	L	L	V	L	S	Y	T	F	A	A	I	N	A	D	M	L	C	I	G	Y	H	A	N	N	S	T	D	T	V	D	T	V	L	E	K	N	V	T	V	T	H	S	V	N
A/swine/Gunma/6-2852/2016_H1N2@2016-07-19	H1N2	M	K	P	T	L	L	V	L	S	Y	T	F	A	A	I	N	A	D	M	L	C	I	G	Y	H	A	N	N	S	T	D	T	V	D	T	V	L	E	K	N	V	T	V	T	H	S	V	N
A/swine/Gunma/6-2855/2016_H1N2@2016-07-19	H1N2	M	K	P	T	L	L	V	L	S	Y	T	F	A	A	I	N	A	D	M	L	C	I	G	Y	H	A	N	N	S	T	D	T	V	D	T	V	L	E	K	N	V	T	V	T	H	S	V	N
A/swine/Gunma/6-2856/2016_H1N2@2016-07-19	H1N2	M	K	P	T	L	L	V	L	S	Y	T	F	A	A	I	N	A	D	M	L	C	I	G	Y	H	A	N	N	S	T	D	T	V	D	T	V	L	E	K	N	V	T	V	T	H	S	V	N
A/swine/Gunma/6-3172/2016_H1N2@2016-08-30	H1N2	M	K	P	T	L	L	V	L	S	Y	T	F	A	A	I	N	A	D	M	L	C	I	G	Y	H	A	N	N	S	T	D	T	V	D	T	V	L	E	K	N	V	T	V	T	H	S	V	N
A/swine/Gunma/6-3178/2016_H1N2@2016-08-30	H1N2	M	K	P	T	L	L	V	L	S	Y	T	F	A	A	I	N	A	D	M	L	C	I	G	Y	H	A	N	N	S	T	D	T	V	D	T	V	L	E	K	N	V	T	V	T	H	S	V	N
A/swine/Gunma/6-3179/2016_H1N2@2016-08-30	H1N2	M	K	P	T	L	L	V	L	S	Y	T	F	A	A	I	N	A	D	M	L	C	I	G	Y	H	A	N	N	S	T	D	T	V	D	T	V	L	E	K	N	V	T	V	T	H	S	V	N
A/swine/Gunma/6-3180/2016_H1N2@2016-08-30	H1N2	M	K	P	T	L	L	V	L	S	Y	T	F	A	A	I	N	A	D	M	L	C	I	G	Y	H	A	N	N	S	T	D	T	V	D	T	V	L	E	K	N	V	T	V	T	H	S	V	N
A/swine/Gunma/6-3393/2016_H1N2@2016-09-20	H1N2	M	K	P	T	L	L	V	L	S	Y	T	F	A	A	I	N	A	D	M	L	C	I	G	Y	H	A	N	N	S	T	D	T	V	D	T	V	L	E	K	N	V	T	V	T	H	S	V	N
A/swine/Gunma/6-3174/2016_H1N2@2016-08-30	H1N2	M	K	P	T	L	L	V	L	S	Y	T	F	A	A	I	N	A	D	M	L	C	I	G	Y	H	A	N	N	S	T	D	T	V	D	T	V	L	E	K	N	V	T	V	T	H	S	V	N
A/swine/Gunma/6-3175/2016_H1N2@2016-08-30	H1N2	M	K	P	T	L	L	V	L	S	Y	T	F	A	A	I	N	A	D	M	L	C	I	G	Y	H	A	N	N	S	T	D	T	V	D	T	V	L	E	K	N	V	T	V	T	H	S	V	N
A/swine/Gunma/6-3177/2016_H1N2@2016-08-30	H1N2	M	K	P	T	L	L	V	L	S	Y	T	F	A	A	I	N	A	D	M	L	C	I	G	Y	H	A	N	N	S	T	D	T	V	D	T	V	L	E	K	N	V	T	V	T	H	S	V	N
A/swine/Gunma/6-3397/2016_H1N2@2016-09-20	H1N2	M	K	P	T	L	L	V	L	S	Y	T	F	A	A	I	N	A	D	M	L	C	I	G	Y	H	A	N	N	S	T	D	T	V	D	T	V	L	E	K	N	V	T	V	T	H	S	V	N
A/swine/Gunma/6-3391/2016_H1N2@2016-09-20	H1N2	M	K	P	T	L	L	V	L	S	Y	T	F	A	A	I	N	A	D	M	L	C	I	G	Y	H	A	N	N	S	T	D	T	V	D	T	V	L	E	K	N	V	T	V	T	H	S	V	N
A/swine/Gunma/6-3392/2016_H1N2@2016-09-20	H1N2	M	K	P	T	L	L	V	L	S	Y	T	F	A	A	I	N	A	D	M	L	C	I	G	Y	H	A	N	N	S	T	D	T	V	D	T	V	L	E	K	N	V	T	V	T	H	S	V	N
A/swine/Gunma/6-3399/2016_H1N2@2016-09-20	H1N2	M	K	P	T	L	L	V	L	S	Y	T	F	A	A	I	N	A	D	M	L	C	I	G	Y	H	A	N	N	S	T	D	T	V	D	T	V	L	E	K	N	V	T	V	T	H	S	V	N
A/swine/Gunma/6-4101/2017_H1N2@2017-01-10	H1N2	M	K	T	T	L	L	V	L	S	Y	T	F	A	A	I	N	A	D	M	L	C	I	G	Y	H	A	N	N	S	T	D	T	V	D	T	V	L	E	K	N	V	T	V	T	H	S	V	N
A/swine/Gunma/6-4504/2017_H1N2@2017-04-25	H1N2	M	K	T	T	L	L	V	L	S	Y	T	F	A	A	I	N	A	D	M	L	C	I	G	Y	H	A	N	N	S	T	D	T	V	D	T	V	L	E	K	N	V	T	V	T	H	S	V	N
A/swine/Gunma/6-4499/2017_H1N2@2017-04-25	H1N2	M	K	T	T	L	L	V	L	S	Y	T	F	A	A	I	N	A	D	M	L	C	I	G	Y	H	A	N	N	S	T	D	T	V	D	T	V	L	E	K	N	V	T	V	T	H	S	V	N
A/swine/Gunma/6-4506/2017_H1N2@2017-04-25	H1N2	M	K	T	T	L	L	V	L	S	Y	T	F	A	A	I	N	A	D	M	L	C	I	G	Y	H	A	N	N	S	T	D	T	V	D	T	V	L	E	K	N	V	T	V	T	H	S	V	N
A/swine/Gunma/6-4503/2017_H1N2@2017-04-25	H1N2	M	K	T	T	L	L	V	L	S	Y	T	F	A	A	I	N	A	D	M	L	C	I	G	Y	H	A	N	N	S	T	D	T	V	D	T	V	L	E	K	N	V	T	V	T	H	S	V	N
A/swine/Gunma/34-4278/2017_H1N2@2017-04-17	H1N2	M	K	P	T	L	L	V	L	S	Y	T	F	A	A	I	N	A	D	M	L	C	I	G	Y	H	A	N	N	S	T	D	T	V	D	T	V	L	E	K	N	V	T	V	T	H	S	V	N
A/swine/Gunma/7-767/2016_H1N2@2016-01-06	H1N2	M	K	P	T	L	L	V	L	S	Y	T	F	A	A	I	N	A	D	M	L	C	I	G	Y	H	A	N	N	S	T	D	T	V	D	T	V	L	E	K	N	V	T	V	T	H	S	V	N
A/swine/Gunma/7-315/2015_H1N2@2015-11-11	H1N2	M	K	P	T	L	L	V	L	S	Y	T	F	A	A	I	N	A	D	M	L	C	I	G	Y	H	A	N	N	S	T	D	T	V	D	T	V	L	E	K	N	V	T	V	T	H	S	V	N
A/swine/Gunma/7-316/2015_H1N2@2015-11-11	H1N2	M	K	P	T	L	L	V	L	S	Y	T	F	A	A	I	N	A	D	M	L	C	I	G	Y	H	A	N	N	S	T	D	T	V	D	T	V	L	E	K	N	V	T	V	T	H	S	V	N
A/swine/Gunma/7-318/2015_H1N2@2015-11-11	H1N2	M	K	P	T	L	L	V	L	S	Y	T	F	A	A	I	N	A	D	M	L	C	I	G	Y	H	A	N	N	S	T	D	T	V	D	T	V	L	E	K	N	V	T	V	T	H	S	V	N
A/swine/Gunma/7-321/2015_H1N2@2015-11-11	H1N2	M	K	P	T	L	L	V	L	S	Y	T	F	A	A	I	N	A	D	M	L	C	I	G	Y	H	A	N	N	S	T	D	T	V	D	T	V	L	E	K	N	V	T	V	T	H	S	V	N
A/swine/Gunma/6-2232/2016_H1N2@2016-05-24	H1N2	M	K	P	T	L	L	V	L	S	Y	T	F	A	A	I	N	A	D	M	L	C	I	G	Y	H	A	N	N	S	T	D	T	V	D	T	V	L	E	K	N	V	T	V	T	H	S	V	N
A/swine/Gunma/6-288/2015_H1N2@2015-11-10	H1N2	M	K	P	T	L	L	V	L	S	Y	T	F	A	A	I	N	A	D	M	L	C	I	G	Y	H	A	N	N	S	T	D	T	V	D	T	V	L	E	K	N	V	T	V	T	H	S	V	N
A/swine/Gunma/6-1487/2016_H1N2@2016-03-29	H1N2	M	K	P	T	L	L	V	L	S	Y	T	F	A	A	I	N	A	D	M	L	C	I	G	Y	H	A	N	N	S	T	D	T	V	D	T	V	L	E	K	N	V	T	V	T	H	S	V	N
A/swine/Gunma/6-1488/2016_H1N2@2016-03-29	H1N2	M	K	P	T	L	L	V	L	S	Y	T	F	A	A	I	N	A	D	M	L	C	I	G	Y	H	A	N	N	S	T	D	T	V	D	T	V	L	E	K	N	V	T	V	T	H	S	V	N
A/swine/Gunma/6-1491/2016_H1N2@2016-03-29	H1N2	M	K	P	T	L	L	V	L	S	Y	T	F	A	A	I	N	A	D	M	L	C	I	G	Y	H	A	N	N	S	T	D	T	V	D	T	V	L	E	K	N	V	T	V	T	H	S	V	N
A/swine/Gunma/7-2173/2016_H1N2@2016-05-18	H1N2	M	K	P	T	L	L	V	L	S	Y	T	F	A	A	I	N	A	D	M	L	C	I	G	Y	H	A	N	N	S	T	D	T	V	D	T	V	L	E	K	N	V	T	V	T	H	S	V	N
A/swine/Gunma/7-766/2016_H1N2@2016-01-06	H1N2	M	K	P	T	L	L	V	L	S	Y	T	F	A	A	I	N	A	D	M	L	C	I	G	Y	H	A	N	N	S	T	D	T	V	D	T	V	L	E	K	N	V	T	V	T	H	S	V	N
A/swine/Gunma/7-4290/2017_H1N2@2017-04-19	H1N2	M	K	P	I	L	L	V	L	S	Y	T	F	A	A	I	N	A	D	M	L	C	I	G	Y	H	A	N	N	S	T	D	T	V	D	T	V	L	E	K	N	V	T	V	T	H	S	V	N
A/swine/Gunma/7-4291/2017_H1N2@2017-04-19	H1N2	M	K	P	I	L	L	V	L	S	Y	T	F	A	A	I	N	A	D	M	L	C	I	G	Y	H	A	N	N	S	T	D	T	V	D	T	V	L	E	K	N	V	T	V	T	H	S	V	N
A/swine/Gunma/7-4295/2017_H1N2@2017-04-19	H1N2	M	K	P	I	L	L	V	L	S	Y	T	F	A	A	I	N	A	D	M	L	C	I	G	Y	H	A	N	N	S	T	D	T	V	D	T	V	L	E	K	N	V	T	V	T	H	S	V	N
A/swine/Gunma/7-4308/2017_H1N2@2017-04-19	H1N2	M	K	P	I	L	L	V	L	S	Y	T	F	A	A	I	N	A	D	M	L	C	I	G	Y	H	A	N	N	S	T	D	T	V	D	T	V	L	E	K	N	V	T	V	T	H	S	V	N
A/swine/Gunma/7-4301/2017_H1N2@2017-04-19	H1N2	M	K	P	I	L	L	V	L	S	Y	T	F	A	A	I	N	A	D	M	L	C	I	G	Y	H	A	N	N	S	T	D	T	V	D	T	V	L	E	K	N	V	T	V	T	H	S	V	N
A/swine/Gunma/7-4787/2017_H1N2@2017-07-12	H1N2	M	K	P	I	L	L	V	L	S	Y	T	F	A	A	I	N	A	D	M	L	C	I	G	Y	H	A	N	N	S	T	D	T	V	D	T	V	L	E	K	N	V	T	V	T	H	S	V	N
A/swine/Gunma/7-4791/2017_H1N2@2017-07-12	H1N2	M	K	P	I	L	L	V	L	S	Y	T	F	A	A	I	N	A	D	M	L	C	I	G	Y	H	A	N	N	S	T	D	T	V	D	T	V	L	E	K	N	V	T	V	T	H	S	V	N
A/swine/Gunma/7-4792/2017_H1N2@2017-07-12	H1N2	M	K	P	I	L	L	V	L	S	Y	T	F	A	A	I	N	A	D	M	L	C	I	G	Y	H	A	N	N	S	T	D	T	V	D	T	V	L	E	K	N	V	T	V	T	H	S	V	N
A/swine/Gunma/7-4793/2017_H1N2@2017-07-12	H1N2	M	K	P	I	L	L	V	L	S	Y	T	F	A	A	I	N	A	D	M	L	C	I	G	Y	H	A	N	N	S	T	D	T	V	D	T	V	L	E	K	N	V	T	V	T	H	S	V	N
A/swine/Gunma/7-4794/2017_H1N2@2017-07-12	H1N2	M	K	P	I	L	L	V	L	S	Y	T	F	A	A	I	N	A	D	M	L	C	I	G	Y	H	A	N	N	S	T	D	T	V	D	T	V	L	E	K	N	V	T	V	T	H	S	V	N
A/swine/Gunma/7-4795/2017_H1N2@2017-07-12	H1N2	M	K	P	I	L	L	V	L	S	Y	T	F	A	A	I	N	A	D	M	L	C	I	G	Y	H	A	N	N	S	T	D	T	V	D	T	V	L	E	K	N	V	T	V	T	H	S	V	N
A/swine/Gunma/7-4796/2017_H1N2@2017-07-12	H1N2	M	K	P	I	L	L	V	L	S	Y	T	F	A	A	I	N	A	D	M	L	C	I	G	Y	H	A	N	N	S	T	D	T	V	D	T	V	L	E	K	N	V	T	V	T	H	S	V	N
A/swine/Gunma/7-1046/2016_H1N2@2016-02-10	H1N2	M	K	P	T	L	L	V	L	S	Y	T	F	A	A	I	N	A	D	M	L	C	I	G	Y	H	A	N	N	S	T	D	T	V	D	T	V	L	E	K	N	V	T	V	T	H	S	V	N
A/swine/Gunma/7-1050/2016_H1N2@2016-02-10	H1N2	M	K	P	T	L	L	V	L	S	Y	T	F	A	A	I	N	A	D	M	L	C	I	G	Y	H	A	N	N	S	T	D	T	V	D	T	V	L	E	K	N	V	T	V	T	H	S	V	N
A/swine/Gunma/7-3736/2016_H1N2@2016-10-12	H1N2	M	K	P	T	L	L	V	L	S	Y	T	F	A	A	I	N	A	D	M	L	C	I	G	Y	H	A	N	N	S	T	D	T	V	D	T	V	L	E	K	N	V	T	V	T	H	S	V	N
A/swine/Gunma/7-3143/2016_H1N2@2016-08-24	H1N2	M	K	P	T	L	L	V	L	S	Y	T	F	A	A	I	N	A	D	M	L	C	I	G	Y	H	A	N	N	S	T	D	T	V	D	T	V	L	E	K	N	V	T	V	T	H	S	V	N
A/swine/Gunma/7-3272/2016_H1N2@2016-09-14	H1N2	M	K	P	T	L	L	V	L	S	Y	T	F	A	A	I	N	A	D	M	L	C	I	G	Y	H	A	N	N	S	T	D	T	V	D	T	V	L	E	K	N	V	T	V	T	H	S	V	N
A/swine/Gunma/7-3732/2016_H1N2@2016-10-12	H1N2	M	K	P	T	L	L	V	L	S	Y	T	F	A	A	I	N	A	D	M	L	C	I	G	Y	H	A	N	N	S	T	D	T	V	D	T	V	L	E	K	N	V	T	V	T	H	S	V	N
A/swine/Gunma/7-3735/2016_H1N2@2016-10-12	H1N2	M	K	P	T	L	L	V	L	S	Y	T	F	A	A	I	N	A	D	M	L	C	I	G	Y	H	A	N	N	S	T	D	T	V	D	T	V	L	E	K	N	V	T	V	T	H	S	V	N
A/swine/Gunma/7-1582/2016_H1N2@2016-04-06	H1N2	M	K	P	T	L	L	V	L	S	Y	T	F	A	A	I	N	A	D	M	L	C	I	G	Y	H	A	N	N	S	T	D	T	V	D	T	V	L	E	K	N	V	T	V	T	H	S	V	N
A/swine/Gunma/7-2178/2016_H1N2@2016-05-18	H1N2	M	K	P	T	L	L	V	L	S	Y	T	F	A	A	I	N	A	D	M	L	C	I	G	Y	H	A	N	N	S	T	D	T	V	D	T	V	L	E	K	N	V	T	V	T	H	S	V	N
A/swine/Gunma/7-4161/2017_H1N2@2017-01-11	H1N2	M	K	P	T	L	L	V	L	S	Y	T	F	A	A	I	N	A	D	M	L	C	I	G	Y	H	A	N	N	S	T	D	T	V	D	T	V	L	E	K	N	V	T	V	T	H	S	V	N
A/swine/Gunma/7-4164/2017_H1N2@2017-01-11	H1N2	M	K	P	T	L	L	V	L	S	Y	T	F	A	A	I	N	A	D	M	L	C	I	G	Y	H	A	N	N	S	T	D	T	V	D	T	V	L	E	K	N	V	T	V	T	H	S	V	N
A/swine/Gunma/7-4166/2017_H1N2@2017-01-11	H1N2	M	K	P	T	L	L	V	L	S	Y	T	F	A	A	I	N	A	D	M	L	C	I	G	Y	H	A	N	N	S	T	D	T	V	D	T	V	L	E	K	N	V	T	V	T	H	S	V	N
A/swine/Gunma/7-1062/2016_H1N2@2016-02-10	H1N2	M	K	P	T	L	L	V	L	S	Y	T	F	A	A	I	N	A	D	M	L	C	I	G	Y	H	A	N	N	S	T	D	T	V	D	T	V	L	E	K	N	V	T	V	T	H	S	V	N
A/swine/Gunma/7-1366/2016_H1N2@2016-03-09	H1N2	M	K	P	T	L	L	V	L	S	Y	T	F	A	A	I	N	A	D	M	L	C	I	G	Y	H	A	N	N	S	T	D	T	V	D	T	V	L	E	K	N	V	T	V	T	H	S	V	N
A/swine/Gunma/7-1367/2016_H1N2@2016-03-09	H1N2	M	K	P	T	L	L	V	L	S	Y	T	F	A	A	I	N	A	D	M	L	C	I	G	Y	H	A	N	N	S	T	D	T	V	D	T	V	L	E	K	N	V	T	V	T	H	S	V	N
A/swine/Gunma/7-1368/2016_H1N2@2016-03-09	H1N2	M	K	P	T	L	L	V	L	S	Y	T	F	A	A	I	N	A	D	M	L	C	I	G	Y	H	A	N	N	S	T	D	T	V	D	T	V	L	E	K	N	V	T	V	T	H	S	V	N
A/swine/Gunma/7-1370/2016_H1N2@2016-03-09	H1N2	M	K	P	T	L	L	V	L	S	Y	T	F	A	A	I	N	A	D	M	L	C	I	G	Y	H	A	N	N	S	T	D	T	V	D	T	V	L	E	K	N	V	T	V	T	H	S	V	N
A/swine/Gunma/7-1372/2016_H1N2@2016-03-09	H1N2	M	K	P	T	L	L	V	L	S	Y	T	F	A	A	I	N	A	D	M	L	C	I	G	Y	H	A	N	N	S	T	D	T	V	D	T	V	L	E	K	N	V	T	V	T	H	S	V	N
A/swine/Gunma/7-1377/2016_H1N2@2016-03-09	H1N2	M	K	P	T	L	L	V	L	S	Y	T	F	A	A	I	N	A	D	M	L	C	I	G	Y	H	A	N	N	S	T	D	T	V	D	T	V	L	E	K	N	V	T	V	T	H	S	V	N
A/swine/Gunma/7-1583/2016_H1N2@2016-04-06	H1N2	M	K	P	T	L	L	V	L	S	Y	T	F	A	A	I	N	A	D	M	L	C	I	G	Y	H	A	N	N	S	T	D	T	V	D	T	V	L	E	K	N	V	T	V	T	H	S	V	N
A/swine/Gunma/7-2491/2016_H1N2@2016-06-15	H1N2	M	K	P	T	L	L	V	L	S	Y	T	F	A	A	I	N	A	D	M	L	C	I	G	Y	H	A	N	N	S	T	D	T	V	D	T	V	L	E	K	N	V	T	V	T	H	S	V	N
A/swine/Gunma/7-2493/2016_H1N2@2016-06-15	H1N2	M	K	P	T	L	L	V	L	S	Y	T	F	A	A	I	N	A	D	M	L	C	I	G	Y	H	A	N	N	S	T	D	T	V	D	T	V	L	E	K	N	V	T	V	T	H	S	V	N
A/swine/Gunma/7-2494/2016_H1N2@2016-06-15	H1N2	M	K	P	T	L	L	V	L	S	Y	T	F	A	A	I	N	A	D	M	L	C	I	G	Y	H	A	N	N	S	T	D	T	V	D	T	V	L	E	K	N	V	T	V	T	H	S	V	N
A/swine/Gunma/7-2496/2016_H1N2@2016-06-15	H1N2	M	K	P	T	L	L	V	L	S	Y	T	F	A	A	I	N	A	D	M	L	C	I	G	Y	H	A	N	N	S	T	D	T	V	D	T	V	L	E	K	N	V	T	V	T	H	S	V	N
A/swine/Gunma/7-2497/2016_H1N2@2016-06-15	H1N2	M	K	P	T	L	L	V	L	S	Y	T	F	A	A	I	N	A	D	M	L	C	I	G	Y	H	A	N	N	S	T	D	T	V	D	T	V	L	E	K	N	V	T	V	T	H	S	V	N
A/swine/Gunma/7-2498/2016_H1N2@2016-06-15	H1N2	M	K	P	T	L	L	V	L	S	Y	T	F	A	A	I	N	A	D	M	L	C	I	G	Y	H	A	N	N	S	T	D	T	V	D	T	V	L	E	K	N	V	T	V	T	H	S	V	N
A/swine/Gunma/7-2499/2016_H1N2@2016-06-15	H1N2	M	K	P	T	L	L	V	L	S	Y	T	F	A	A	I	N	A	D	M	L	C	I	G	Y	H	A	N	N	S	T	D	T	V	D	T	V	L	E	K	N	V	T	V	T	H	S	V	N
A/swine/Gunma/7-2177/2016_H1N2@2016-05-18	H1N2	M	K	P	T	L	L	V	L	S	Y	T	F	A	A	I	N	A	D	M	L	C	I	G	Y	H	A	N	N	S	T	D	T	V	D	T	V	L	E	K	N	V	T	V	T	H	S	V	N
A/swine/Gunma/7-2765/2016_H1N2@2016-07-13	H1N2	M	K	P	T	L	L	V	L	S	Y	T	F	A	A	I	N	A	D	M	L	C	I	G	Y	H	A	N	N	S	T	D	T	V	D	T	V	L	E	K	N	V	T	V	T	H	S	V	N
A/swine/Gunma/8-3797/2016_H1N2@2016-10-13	H1N2	M	K	P	T	L	L	V	L	S	Y	T	F	A	A	I	N	A	D	M	L	C	I	G	Y	H	A	N	N	S	T	D	T	V	D	T	V	L	E	K	N	V	T	V	T	H	S	V	N
A/swine/Gunma/8-3805/2016_H1N2@2016-10-13	H1N2	M	K	P	T	L	L	V	L	S	Y	T	F	A	A	I	N	A	D	M	L	C	I	G	Y	H	A	N	N	S	T	D	T	V	D	T	V	L	E	K	N	V	T	V	T	H	S	V	N
A/swine/Gunma/8-3806/2016_H1N2@2016-10-13	H1N2	M	K	P	T	L	L	V	L	S	Y	T	F	A	A	I	N	A	D	M	L	C	I	G	Y	H	A	N	N	S	T	D	T	V	D	T	V	L	E	K	N	V	T	V	T	H	S	V	N
A/swine/Gunma/8-3807/2016_H1N2@2016-10-13	H1N2	M	K	P	T	L	L	V	L	S	Y	T	F	A	A	I	N	A	D	M	L	C	I	G	Y	H	A	N	N	S	T	D	T	V	D	T	V	L	E	K	N	V	T	V	T	H	S	V	N
A/swine/Gunma/8-3808/2016_H1N2@2016-10-13	H1N2	M	K	P	T	L	L	V	L	S	Y	T	F	A	A	I	N	A	D	M	L	C	I	G	Y	H	A	N	N	S	T	D	T	V	D	T	V	L	E	K	N	V	T	V	T	H	S	V	N
A/swine/Gunma/8-3809/2016_H1N2@2016-10-13	H1N2	M	K	P	T	L	L	V	L	S	Y	T	F	A	A	I	N	A	D	M	L	C	I	G	Y	H	A	N	N	S	T	D	T	V	D	T	V	L	E	K	N	V	T	V	T	H	S	V	N
A/swine/Gunma/8-3811/2016_H1N2@2016-10-13	H1N2	M	K	P	T	L	L	V	L	S	Y	T	F	A	A	I	N	A	D	M	L	C	I	G	Y	H	A	N	N	S	T	D	T	V	D	T	V	L	E	K	N	V	T	V	T	H	S	V	N
A/swine/Gunma/8-3816/2016_H1N2@2016-10-13	H1N2	M	K	P	T	L	L	V	L	S	Y	T	F	A	A	I	N	A	D	M	L	C	I	G	Y	H	A	N	N	S	T	D	T	V	D	T	V	L	E	K	N	V	T	V	T	H	S	V	N
A/swine/Gunma/8-3818/2016_H1N2@2016-10-13	H1N2	M	K	P	T	L	L	V	L	S	Y	T	F	A	A	I	N	A	D	M	L	C	I	G	Y	H	A	N	N	S	T	D	T	V	D	T	V	L	E	K	N	V	T	V	T	H	S	V	N
A/swine/Gunma/8-3819/2016_H1N2@2016-10-13	H1N2	M	K	P	T	L	L	V	L	S	Y	T	F	A	A	I	N	A	D	M	L	C	I	G	Y	H	A	N	N	S	T	D	T	V	D	T	V	L	E	K	N	V	T	V	T	H	S	V	N
A/swine/Gunma/8-3820/2016_H1N2@2016-10-13	H1N2	M	K	P	T	L	L	V	L	S	Y	T	F	A	A	I	N	A	D	M	L	C	I	G	Y	H	A	N	N	S	T	D	T	V	D	T	V	L	E	K	N	V	T	V	T	H	S	V	N
A/swine/Chiba/V662/2015_H1N2@2015-07-02	H1N2	M	K	T	A	L	L	V	L	S	C	T	F	V	A	I	N	A	D	T	L	C	I	G	Y	H	A	N	N	S	T	D	T	V	D	T	V	L	E	K	N	V	T	V	T	H	S	V	N
A/swine/Chiba/W663/2015_H1N2@2015-07-02	H1N2	M	K	T	A	L	L	V	L	S	C	T	F	V	A	I	N	A	D	T	L	C	I	G	Y	H	A	N	N	S	T	D	T	V	D	T	V	L	E	K	N	V	T	V	T	H	S	V	N
A/swine/Gunma/1-6868/2019_H1N2@2019-05-22	H1N2	M	K	T	I	L	L	V	L	S	C	T	F	V	A	T	N	A	D	K	L	C	I	G	Y	H	A	N	N	S	T	D	T	V	D	T	V	L	E	K	N	V	T	V	T	H	S	V	N
A/swine/Gunma/1-6875/2019_H1N2@2019-05-22	H1N2	M	K	T	I	L	L	V	L	S	C	T	F	V	A	T	N	A	D	K	L	C	I	G	Y	H	A	N	N	S	T	D	T	V	D	T	V	L	E	K	N	V	T	V	T	H	S	V	N
A/swine/Ibaraki/1/2019_H1N2@2019-02-12	H1N2	M	K	T	I	L	L	V	L	S	C	T	F	V	A	T	N	A	D	T	L	C	I	G	Y	H	A	N	N	S	T	D	T	V	D	T	V	L	E	K	N	V	T	V	T	H	S	V	N
A/swine/Tochigi/38-7119/2019|A / H1N2@2019-06-12	H1N2	M	K	A	V	L	L	V	L	L	C	A	F	T	T	T	D	A	D	T	L	C	I	G	Y	H	A	N	N	S	T	D	T	V	D	T	I	L	E	K	N	V	T	V	T	H	S	V	N
A/swine/Ibaraki/1/2013_H1N2@2013-04-16	H1N2	M	K	A	A	L	L	V	L	L	C	T	F	T	T	I	N	A	D	T	L	C	I	G	Y	H	A	N	N	S	T	D	T	V	D	T	I	L	E	K	N	V	T	V	T	H	S	V	N
A/swine/Gunma/1/2013_H1N2@2013-05-20	H1N2	M	K	A	A	L	L	V	L	L	C	T	F	T	I	I	N	A	D	T	L	C	I	G	Y	H	A	N	N	S	T	D	T	V	D	T	I	L	E	K	N	V	T	V	T	H	S	V	N
A/swine/Gunma/7-1/2018_H1N2@2018-07-01	H1N2	M	K	A	A	L	L	V	L	L	Y	K	F	T	T	I	N	A	D	T	L	C	I	G	Y	H	A	N	N	S	T	E	T	V	D	T	I	L	E	K	N	V	T	V	T	H	S	V	N
A/swine/Gunma/40-6193/2018_H1N2@2018-10-10	H1N2	M	K	A	A	L	L	V	L	L	Y	K	F	T	T	I	N	A	D	T	L	C	I	G	Y	H	A	N	N	S	T	E	T	V	D	T	I	L	E	K	N	V	T	V	T	H	S	V	N
A/swine/Gunma/40-6195/2018_H1N2@2018-10-10	H1N2	M	K	A	A	L	L	V	L	L	Y	K	F	T	T	I	N	A	D	T	L	C	I	G	Y	H	A	N	N	S	T	E	T	V	D	T	I	L	E	K	N	V	T	V	T	H	S	V	N
A/swine/Gunma/40-6196/2018_H1N2@2018-10-10	H1N2	M	K	A	A	L	L	V	L	L	Y	K	F	T	T	I	N	A	D	T	L	C	I	G	Y	H	A	N	N	S	T	E	T	V	D	T	I	L	E	K	N	V	T	V	T	H	S	V	N
A/swine/Gunma/40-6192/2018_H1N2@2018-10-10	H1N2	M	K	A	A	L	L	V	L	L	Y	K	F	T	T	I	N	A	D	T	L	C	I	G	Y	H	A	N	N	S	T	E	T	V	D	T	I	L	E	K	N	V	T	V	T	H	S	V	N
A/swine/Gunma/40-6206/2018_H1N2@2018-10-10	H1N2	M	K	A	A	L	L	V	L	L	Y	K	F	T	T	I	N	A	D	T	L	C	I	G	Y	H	A	N	N	S	T	E	T	V	D	T	I	L	E	K	N	V	T	V	T	H	S	V	N
A/swine/Gunma/40-7032/2019_H1N2@2019-06-04	H1N2	M	K	A	A	L	L	V	L	L	Y	K	F	T	T	I	N	A	D	T	L	C	I	G	Y	H	A	N	N	S	T	E	T	V	D	T	I	L	E	K	N	V	T	V	T	H	S	V	N
A/swine/Gunma/SVB-195-1/2017_H1N2@2017-11-29	H1N2	M	K	A	A	L	L	V	L	L	Y	K	F	T	T	I	N	A	D	T	L	C	I	G	Y	H	A	N	N	S	T	E	T	V	D	T	I	L	E	K	N	V	T	V	T	H	S	V	N
A/swine/Gunma/SVB-164/2017_H1N2@2017-08-31	H1N2	M	K	A	A	L	L	V	L	L	Y	K	F	T	T	I	N	A	D	T	L	C	I	G	Y	H	A	N	N	S	T	E	T	V	D	T	I	L	E	K	N	V	T	V	T	H	S	V	N
A/swine/Gunma/SVB-170/2017_H1N2@2017-09-14	H1N2	M	K	A	A	L	L	V	L	L	Y	K	F	T	T	I	N	A	D	T	L	C	I	G	Y	H	A	N	N	S	T	E	T	V	D	T	I	L	E	K	N	V	T	V	T	H	S	V	N
A/swine/Gunma/SVB-160-2/2017_H1N2@2017-08-17	H1N2	M	K	A	A	L	L	V	L	L	Y	K	F	T	T	I	N	A	D	T	L	C	I	G	Y	H	A	N	N	S	T	E	T	V	D	T	I	L	E	K	N	V	T	V	T	H	S	V	N
A/swine/Gunma/SV105/2017/MD1_H1N2@2017-03-01	H1N2	M	K	A	A	L	L	V	L	L	Y	K	F	T	T	I	N	A	D	T	L	C	I	G	Y	H	A	N	N	S	T	E	T	V	D	T	I	L	E	K	N	V	T	V	T	H	S	V	N
A/swine/Gunma/SVB-110/2017/MD1_H1N2@2017-03-08	H1N2	M	K	A	A	L	L	V	L	L	Y	K	F	T	T	I	N	A	D	T	L	C	I	G	Y	H	A	N	N	S	T	E	T	V	D	T	I	L	E	K	N	V	T	V	T	H	S	V	N
A/swine/Gunma/SVB462/2016_H1N1@2016-08-08	H1N1	M	K	A	A	L	L	V	L	L	C	K	F	T	T	I	N	A	D	T	L	C	I	G	Y	H	A	N	N	S	T	E	T	V	D	T	I	L	E	K	N	V	T	V	T	H	S	V	N
A/swine/Gunma/SVB47/2016_H1N1@2016-08-08	H1N1	M	K	A	A	L	L	V	L	L	C	K	F	T	T	I	N	A	D	T	L	C	I	G	Y	H	A	N	N	S	T	E	T	V	D	T	I	L	E	K	N	V	T	V	T	H	S	V	N
A/swine/Gunma/SVB-160-1/2017_H1N2@2017-08-17	H1N2	M	K	A	A	L	L	V	L	L	Y	K	F	T	T	I	N	A	D	T	L	C	I	G	Y	H	A	N	N	S	T	E	T	V	D	T	I	L	E	K	N	V	T	V	T	H	S	V	N
A/swine/Gunma/TA779/2014_H1N2@2014-11-21	H1N2	M	K	A	A	L	L	V	L	L	C	T	F	T	T	I	N	A	D	T	L	C	I	G	Y	H	A	N	N	S	T	E	T	V	D	T	I	L	E	K	N	V	T	V	T	H	S	V	N
A/swine/Gunma/9-389/2015_H1N1@2015-11-12	H1N1	M	K	A	A	L	L	V	L	L	C	T	F	T	I	I	N	A	D	T	L	C	I	G	Y	H	A	N	N	S	T	E	T	V	D	T	I	L	E	K	N	V	T	V	T	H	S	V	N
A/swine/Gunma/9-392/2015_H1N1@2015-11-12	H1N1	M	K	A	A	L	L	V	L	L	C	T	F	T	I	I	N	A	D	T	L	C	I	G	Y	H	A	N	N	S	T	E	T	V	D	T	I	L	E	K	N	V	T	V	T	H	S	V	N
A/swine/Gunma/9-393/2015_H1N1@2015-11-12	H1N1	M	K	A	A	L	L	V	L	L	C	T	F	T	I	I	N	A	D	T	L	C	I	G	Y	H	A	N	N	S	T	E	T	V	D	T	I	L	E	K	N	V	T	V	T	H	S	V	N
A/swine/Gunma/SV241/2015_H1N1@2015-07-07	H1N1	M	K	A	A	L	L	V	L	L	C	T	F	T	I	I	N	A	D	T	L	C	I	G	Y	H	A	N	N	S	T	E	T	V	D	T	I	L	E	K	N	V	T	V	T	H	S	V	N
A/swine/Gunma/11-443/2015_H1N1@2015-11-20	H1N1	M	K	A	A	L	L	V	L	L	C	T	F	T	I	I	N	A	D	T	L	C	I	G	Y	H	A	N	N	S	T	E	T	V	D	T	I	L	E	K	N	V	T	V	T	H	S	V	N
A/swine/Gunma/10-1636/2016_H1N1@2016-04-08	H1N1	M	K	A	A	L	L	V	L	L	C	T	F	T	I	I	N	A	D	T	L	C	I	G	Y	H	A	N	N	S	T	E	T	V	D	T	I	L	E	K	N	V	T	V	T	H	S	V	N
A/swine/Gunma/11-3098/2016_H1N1@2016-08-18	H1N1	M	K	A	A	L	L	V	L	L	C	T	F	T	I	I	N	A	D	T	L	C	I	G	Y	H	A	N	N	S	T	E	T	V	D	T	I	L	E	K	N	V	T	V	T	H	S	V	N
A/swine/Gunma/11-3907/2016_H1N1@2016-10-20	H1N1	M	K	A	A	L	L	V	L	L	C	T	F	T	I	I	N	A	D	T	L	C	I	G	Y	H	A	N	N	S	T	E	T	V	D	T	I	L	E	K	N	V	T	V	T	H	S	V	N
A/swine/Tochigi/48-P87/2019_H1N2@2019-02-21	H1N2	M	K	A	V	L	L	V	L	L	C	T	F	T	V	T	N	A	D	I	L	C	I	G	Y	H	A	N	N	S	T	D	T	V	D	T	I	L	E	K	N	V	T	V	T	H	S	V	N
A/swine/Gunma/35-6803/2019_H1N2@2019-05-14	H1N2	M	K	A	V	I	L	V	L	L	C	T	F	T	V	T	N	A	D	I	L	C	I	G	Y	H	A	N	N	S	T	D	T	V	D	T	I	L	E	K	N	V	T	V	T	H	S	V	N
A/swine/Gunma/35-6794/2019_H1N2@2019-05-14	H1N2	M	K	A	V	I	L	V	L	L	C	T	F	T	V	T	N	A	D	I	L	C	I	G	Y	H	A	N	N	S	T	D	T	V	D	T	I	L	E	K	N	V	T	V	T	H	S	V	N
A/swine/Gunma/35-6815/2019_H1N2@2019-05-14	H1N2	M	K	A	V	I	L	V	L	L	C	T	F	T	V	T	N	A	D	I	L	C	I	G	Y	H	A	N	N	S	T	D	T	V	D	T	I	L	E	K	N	V	T	V	T	H	S	V	N
A/swine/Gunma/35-6817/2019_H1N2@2019-05-14	H1N2	M	K	A	V	I	L	V	L	L	C	T	F	T	V	T	N	A	D	I	L	C	I	G	Y	H	A	N	N	S	T	D	T	V	D	T	I	L	E	K	N	V	T	V	T	H	S	V	N
A/swine/Gunma/35-6819/2019_H1N2@2019-05-14	H1N2	M	K	A	V	I	L	V	L	L	C	T	F	T	V	T	N	A	D	I	L	C	I	G	Y	H	A	N	N	S	T	D	T	V	D	T	I	L	E	K	N	V	T	V	T	H	S	V	N
A/swine/Gunma/35-6814/2019_H1N2@2019-05-14	H1N2	M	K	A	I	I	L	V	L	L	C	T	F	T	V	T	N	A	D	I	L	C	I	G	Y	H	A	N	N	S	T	D	T	V	D	T	I	L	E	K	N	V	T	V	T	H	S	V	N
A/swine/Gunma/35-6816/2019_H1N2@2019-05-14	H1N2	M	K	A	V	I	L	V	L	L	C	T	F	T	V	T	N	A	D	I	L	C	I	G	Y	H	A	N	N	S	T	D	T	V	D	T	I	L	E	K	N	V	T	V	T	H	S	V	N
A/swine/Gunma/7-6712/2019_H1N2@2019-05-08	H1N2	M	K	A	V	L	L	V	L	L	C	T	F	T	V	T	N	A	D	I	L	C	I	G	Y	H	A	N	N	S	T	D	T	V	D	T	I	L	E	K	N	V	T	V	T	H	S	V	N
A/swine/Gunma/7-6713/2019_H1N2@2019-05-08	H1N2	M	K	A	V	L	L	V	L	L	C	T	F	T	V	T	N	A	D	I	L	C	I	G	Y	H	A	N	N	S	T	D	T	V	D	T	I	L	E	K	N	V	T	V	T	H	S	V	N
A/swine/Gunma/7-6716/2019_H1N2@2019-05-08	H1N2	M	K	A	V	L	L	V	L	L	C	T	F	T	V	T	N	A	D	I	L	C	I	G	Y	H	A	N	N	S	T	D	T	V	D	T	I	L	E	K	N	V	T	V	T	H	S	V	N
A/swine/Gunma/7-6707/2019_H1N2@2019-05-08	H1N2	M	K	A	V	L	L	V	L	L	C	T	F	T	V	T	N	A	D	I	L	C	I	G	Y	H	A	N	N	S	T	D	T	V	D	T	I	L	E	K	N	V	T	V	T	H	S	V	N
A/swine/Gunma/7-6709/2019_H1N2@2019-05-08	H1N2	M	K	A	V	L	L	V	L	L	C	T	F	T	V	T	N	A	D	I	L	C	I	G	Y	H	A	N	N	S	T	D	T	V	D	T	I	L	E	K	N	V	T	V	T	H	S	V	N
A/swine/Gunma/7-6710/2019_H1N2@2019-05-08	H1N2	M	K	A	V	L	L	V	L	L	C	T	F	T	V	T	N	A	D	I	L	C	I	G	Y	H	A	N	N	S	T	D	T	V	D	T	I	L	E	K	N	V	T	V	T	H	S	V	N
A/swine/Gunma/7-6711/2019_H1N2@2019-05-08	H1N2	M	K	A	V	L	L	V	L	L	C	T	F	T	V	T	N	A	D	I	L	C	I	G	Y	H	A	N	N	S	T	D	T	V	D	T	I	L	E	K	N	V	T	V	T	H	S	V	N
A/swine/Gunma/7-6714/2019_H1N2@2019-05-08	H1N2	M	K	A	V	L	L	V	L	L	C	T	F	T	V	T	N	A	D	I	L	C	I	G	Y	H	A	N	N	S	T	D	T	V	D	T	I	L	E	K	N	V	T	V	T	H	S	V	N
A/swine/Gunma/7-6715/2019_H1N2@2019-05-08	H1N2	M	K	A	V	L	L	V	L	L	C	T	F	T	V	T	N	A	D	I	L	C	I	G	Y	H	A	N	N	S	T	D	T	V	D	T	I	L	E	K	N	V	T	V	T	H	S	V	N
A/swine/Gunma/7-6717/2019_H1N2@2019-05-08	H1N2	M	K	A	V	L	L	V	L	L	C	T	F	T	V	T	N	A	D	I	L	C	I	G	Y	H	A	N	N	S	T	D	T	V	D	T	I	L	E	K	N	V	T	V	T	H	S	V	N
A/swine/Gunma/7-6718/2019_H1N2@2019-05-08	H1N2	M	K	A	V	L	L	V	L	L	C	T	F	T	V	T	N	A	D	I	L	C	I	G	Y	H	A	N	N	S	T	D	T	V	D	T	I	L	E	K	N	V	T	V	T	H	S	V	N
A/swine/Gunma/7-6719/2019_H1N2@2019-05-08	H1N2	M	K	A	V	L	L	V	L	L	C	T	F	T	V	T	N	A	D	I	L	C	I	G	Y	H	A	N	N	S	T	D	T	V	D	T	I	L	E	K	N	V	T	V	T	H	S	V	N
A/swine/Gunma/7-6720/2019_H1N2@2019-05-08	H1N2	M	K	A	V	L	L	V	L	L	C	T	F	T	V	T	N	A	D	I	L	C	I	G	Y	H	A	N	N	S	T	D	T	V	D	T	I	L	E	K	N	V	T	V	T	H	S	V	N
A/swine/Gunma/7-6722/2019_H1N2@2019-05-08	H1N2	M	K	A	V	L	L	V	L	L	C	T	F	T	V	T	N	A	D	I	L	C	I	G	Y	H	A	N	N	S	T	D	T	V	D	T	I	L	E	K	N	V	T	V	T	H	S	V	N
A/swine/Gunma/7-6723/2019_H1N2@2019-05-08	H1N2	M	K	A	V	L	L	V	L	L	C	T	F	T	V	T	N	A	D	I	L	C	I	G	Y	H	A	N	N	S	T	D	T	V	D	T	I	L	E	K	N	V	T	V	T	H	S	V	N
A/swine/Gunma/7-6724/2019_H1N2@2019-05-08	H1N2	M	K	A	V	L	L	V	L	L	C	T	F	T	V	T	N	A	D	I	L	C	I	G	Y	H	A	N	N	S	T	D	T	V	D	T	I	L	E	K	N	V	T	V	T	H	S	V	N
A/swine/Gunma/7-6727/2019_H1N2@2019-05-08	H1N2	M	K	A	V	L	L	V	L	L	C	T	F	T	V	T	N	A	D	I	L	C	I	G	Y	H	A	N	N	S	T	D	T	V	D	T	I	L	E	K	N	V	T	V	T	H	S	V	N
A/swine/Gunma/7-6705/2019_H1N2@2019-05-08	H1N2	M	K	A	V	L	L	V	L	L	C	T	F	T	V	T	N	A	D	I	L	C	I	G	Y	H	A	N	N	S	T	D	T	V	D	T	I	L	E	K	N	V	T	V	T	H	S	V	N
A/swine/Gunma/7-6706/2019_H1N2@2019-05-08	H1N2	M	K	A	V	L	L	V	L	L	C	T	F	T	V	T	N	A	D	I	L	C	I	G	Y	H	A	N	N	S	T	D	T	V	D	T	I	L	E	K	N	V	T	V	T	H	S	V	N
A/swine/Gunma/7-6725/2019_H1N2@2019-05-08	H1N2	M	K	A	V	L	L	V	L	L	C	T	F	T	V	T	N	A	D	I	L	C	I	G	Y	H	A	N	N	S	T	D	T	V	D	T	I	L	E	K	N	V	T	V	T	H	S	V	N
A/swine/Gunma/7-6726/2019_H1N2@2019-05-08	H1N2	M	K	A	V	L	L	V	L	L	C	T	F	T	V	T	N	A	D	I	L	C	I	G	Y	H	A	N	N	S	T	D	T	V	D	T	I	L	E	K	N	V	T	V	T	H	S	V	N
A/swine/Gunma/7-6729/2019_H1N2@2019-05-08	H1N2	M	K	A	V	L	L	V	L	L	C	T	F	T	V	T	N	A	D	I	L	C	I	G	Y	H	A	N	N	S	T	D	T	V	D	T	I	L	E	K	N	V	T	V	T	H	S	V	N
A/swine/Gunma/36-6890/2019_H1N2@2019-05-27	H1N2	M	K	A	V	L	L	V	L	L	C	T	F	T	V	T	N	A	D	I	L	C	I	G	Y	H	A	N	N	S	T	D	T	V	D	T	I	L	E	K	N	V	T	V	T	H	S	V	N
A/swine/Gunma/36-6892/2019_H1N2@2019-05-27	H1N2	M	K	A	V	L	L	V	L	L	C	T	F	T	V	T	N	A	D	I	L	C	I	G	Y	H	A	N	N	S	T	D	T	V	D	T	I	L	E	K	N	V	T	V	T	H	S	V	N
A/swine/Gunma/36-6894/2019_H1N2@2019-05-27	H1N2	M	K	A	V	L	L	V	L	L	C	T	F	T	V	T	N	A	D	I	L	C	I	G	Y	H	A	N	N	S	T	D	T	V	D	T	I	L	E	K	N	V	T	V	T	H	S	V	N
A/swine/Gunma/36-6893/2019_H1N2@2019-05-27	H1N2	M	K	A	V	L	L	V	L	L	C	T	F	T	V	T	N	A	D	I	L	C	I	G	Y	H	A	N	N	S	T	D	T	V	D	T	I	L	E	K	N	V	T	V	T	H	S	V	N
A/swine/Gunma/7-6721/2019_H1N2@2019-05-08	H1N2	M	K	A	V	L	L	V	L	L	C	T	F	T	V	T	N	A	D	I	L	C	I	G	Y	H	A	N	N	S	T	D	T	V	D	T	I	L	E	K	N	V	T	V	T	H	S	V	N
A/swine/Chiba/1-3641/2016_H1N2@2016-09-30	H1N2	M	K	A	V	L	L	V	L	L	C	T	F	T	I	T	N	A	D	T	L	C	I	G	Y	H	A	N	N	S	T	D	T	V	D	T	I	L	E	K	N	V	T	V	T	H	S	V	N
A/swine/Chiba/1-3227/2016_H1N2@2016-08-30	H1N2	M	K	A	V	L	L	V	L	L	C	T	F	T	I	T	N	A	D	T	L	C	I	G	Y	H	A	N	N	S	T	D	T	V	D	T	I	L	E	K	N	V	T	V	T	H	S	V	N
A/swine/Chiba/1-3656/2016_H1N2@2016-09-30	H1N2	M	K	A	V	L	L	V	L	L	C	T	F	T	I	T	N	A	D	T	L	C	I	G	Y	H	A	N	N	S	T	D	T	V	D	T	I	L	E	K	N	V	T	V	T	H	S	V	N
A/swine/Chiba/1-3727/2016_H1N2@2016-10-04	H1N2	M	K	A	V	L	L	V	L	L	C	T	F	T	I	T	N	A	D	T	L	C	I	G	Y	H	A	N	N	S	T	D	T	V	D	T	I	L	E	K	N	V	T	V	T	H	S	V	N
A/swine/Chiba/1-3730/2016_H1N2@2016-10-04	H1N2	M	K	A	V	L	L	V	L	L	C	T	F	T	I	T	N	A	D	T	L	C	I	G	Y	H	A	N	N	S	T	D	T	V	D	T	I	L	E	K	N	V	T	V	T	H	S	V	N
A/swine/Chiba/1-2687/2016_H1N2@2016-07-01	H1N2	M	K	A	V	L	L	V	L	L	C	T	F	T	I	T	N	A	D	T	L	C	I	G	Y	H	A	N	N	S	T	D	T	V	D	T	I	L	E	K	N	V	T	V	T	H	S	V	N
A/swine/Chiba/1-1758/2016_H1N2@2016-04-20	H1N2	M	K	A	V	L	L	V	L	L	C	T	F	T	I	T	N	A	D	T	L	C	I	G	Y	H	A	N	N	S	T	D	T	V	D	T	I	L	E	K	N	V	T	V	T	H	S	V	N
A/swine/Chiba/1-1759/2016_H1N2@2016-04-20	H1N2	M	K	A	V	L	L	V	L	L	C	T	F	T	I	T	N	A	D	T	L	C	I	G	Y	H	A	N	N	S	T	D	T	V	D	T	I	L	E	K	N	V	T	V	T	H	S	V	N
A/swine/Chiba/1-1528/2016_H1N2@2016-03-24	H1N2	M	K	A	I	L	L	V	L	L	C	T	F	T	I	T	N	A	D	T	L	C	I	G	Y	H	A	N	N	S	T	D	T	V	D	T	I	L	E	K	N	V	T	V	T	H	S	V	N
A/swine/Chiba/1-1533/2016_H1N2@2016-03-24	H1N2	M	K	A	V	L	L	V	L	L	C	T	F	T	I	T	N	A	D	T	L	C	I	G	Y	H	A	N	N	S	T	D	T	V	D	T	I	L	E	K	N	V	T	V	T	H	S	V	N
A/swine/Chiba/1-1532/2016_H1N2@2016-03-24	H1N2	M	K	A	V	L	L	V	L	L	C	T	F	T	I	T	N	A	D	T	L	C	I	G	Y	H	A	N	N	S	T	D	T	V	D	T	I	L	E	K	N	V	T	V	T	H	S	V	N
A/swine/Chiba/1-2403/2016_H1N2@2016-05-30	H1N2	M	K	A	V	L	L	V	L	L	C	T	F	T	I	T	N	A	D	T	L	C	I	G	Y	H	A	N	N	S	T	D	T	V	D	T	I	L	E	K	N	V	T	V	T	H	S	V	N
A/swine/Chiba/1-2556/2016_H1N2@2016-05-30	H1N2	M	K	A	V	L	L	V	L	L	C	T	F	T	I	T	N	A	D	T	L	C	I	G	Y	H	A	N	N	S	T	D	T	V	D	T	I	L	E	K	N	V	T	V	T	H	S	V	N
A/swine/Chiba/1-2554/2016_H1N2@2016-05-30	H1N2	M	K	A	V	L	L	V	L	L	C	T	F	T	I	T	N	A	D	T	L	C	I	G	Y	H	A	N	N	S	T	D	T	V	D	T	I	L	E	K	N	V	T	V	T	H	S	V	N
A/swine/Chiba/1-2555/2016_H1N2@2016-05-30	H1N2	M	K	A	V	L	L	V	L	L	C	T	F	T	I	T	N	A	D	T	L	C	I	G	Y	H	A	N	N	S	T	D	T	V	D	T	I	L	E	K	N	V	T	V	T	H	S	V	N
A/swine/Chiba/1-1755/2016_H1N2@2016-04-20	H1N2	M	K	A	V	L	L	V	L	L	C	T	F	T	I	T	N	A	D	T	L	C	I	G	Y	H	A	N	N	S	T	D	T	V	D	T	I	L	E	K	N	V	T	V	T	H	S	V	N
A/swine/Chiba/1-1757/2016_H1N2@2016-04-20	H1N2	M	K	A	V	L	L	V	L	L	C	T	F	T	I	T	N	A	D	T	L	C	I	G	Y	H	A	N	N	S	T	D	T	V	D	T	I	L	E	K	N	V	T	V	T	H	S	V	N
A/swine/Chiba/1-2413/2016_H1N2@2016-05-30	H1N2	M	K	A	V	L	L	V	L	L	C	T	F	T	I	T	N	A	D	T	L	C	I	G	Y	H	A	N	N	S	T	D	T	V	D	T	I	L	E	K	N	V	T	V	T	H	S	V	N
A/swine/Chiba/1-2415/2016_H1N2@2016-05-30	H1N2	M	K	A	V	L	L	V	L	L	C	T	F	T	I	T	N	A	D	T	L	C	I	G	Y	H	A	N	N	S	T	D	T	V	D	T	I	L	E	K	N	V	T	V	T	H	S	V	N
A/swine/Chiba/1-6325/2018_H1N1@2018-11-06	H1N1	M	K	A	V	L	L	V	L	L	C	T	F	T	I	T	N	A	D	T	L	C	I	G	Y	H	A	N	N	S	T	D	T	V	D	T	I	L	E	K	N	V	T	V	T	H	S	V	N
A/swine/Chiba/1-5638/2018_H1N1@2018-02-07	H1N1	M	K	A	V	L	L	V	L	L	C	T	F	T	I	T	N	A	D	T	L	C	I	G	Y	H	A	N	N	S	T	D	T	V	D	T	I	L	E	K	N	V	T	V	T	H	S	V	N
A/swine/Chiba/1-5413/2017_H1N1@2017-10-31	H1N1	M	K	A	V	L	L	V	L	L	C	T	F	T	I	T	N	A	D	T	L	C	I	G	Y	H	A	N	N	S	T	D	T	V	D	T	I	L	E	K	N	V	T	V	T	H	S	V	N
A/swine/Chiba/1-4939/2017_H1N1@2017-07-26	H1N1	M	K	A	V	L	L	V	L	L	C	T	F	T	I	T	N	A	D	T	L	C	I	G	Y	H	A	N	N	S	T	D	T	V	D	T	I	L	E	K	N	V	T	V	T	H	S	V	N
A/swine/Chiba/1-4957/2017_H1N1@2017-07-26	H1N1	M	K	A	V	L	L	V	L	L	C	T	F	T	I	T	N	A	D	T	L	C	I	G	Y	H	A	N	N	S	T	D	T	V	D	T	I	L	E	K	N	V	T	V	T	H	S	V	N
A/swine/Chiba/1-4958/2017_H1N1@2017-07-26	H1N1	M	K	A	V	L	L	V	L	L	C	T	F	T	I	T	N	A	D	T	L	C	I	G	Y	H	A	N	N	S	T	D	T	V	D	T	I	L	E	K	N	V	T	V	T	H	S	V	N
A/swine/Chiba/1-4659/2017_H1N1@2017-04-30	H1N1	M	K	A	V	L	L	V	L	L	C	T	F	T	I	T	N	A	D	T	L	C	I	G	Y	H	A	N	N	S	T	D	T	V	D	T	I	L	E	K	N	V	T	V	T	H	S	V	N
A/swine/Chiba/1-4649/2017_H1N1@2017-04-30	H1N1	M	K	A	V	L	L	V	L	L	C	T	F	T	I	T	N	A	D	T	L	C	I	G	Y	H	A	N	N	S	T	D	T	V	D	T	I	L	E	K	N	V	T	V	T	H	S	V	N
A/swine/Chiba/1-4655/2017_H1N1@2017-04-30	H1N1	M	K	A	V	L	L	V	L	L	C	T	F	T	I	T	N	A	D	T	L	C	I	G	Y	H	A	N	N	S	T	D	T	V	D	T	I	L	E	K	N	V	T	V	T	H	S	V	N
A/swine/Chiba/1-4656/2017_H1N1@2017-04-30	H1N1	M	K	A	V	L	L	V	L	L	C	T	F	T	I	T	N	A	D	T	L	C	I	G	Y	H	A	N	N	S	T	D	T	V	D	T	I	L	E	K	N	V	T	V	T	H	S	V	N
A/swine/Chiba/1-4657/2017_H1N1@2017-04-30	H1N1	M	K	A	V	L	L	V	L	L	C	T	F	T	I	T	N	A	D	T	L	C	I	G	Y	H	A	N	N	S	T	D	T	V	D	T	I	L	E	K	N	V	T	V	T	H	S	V	N
A/swine/Chiba/1-5633/2018_H1N1@2018-02-07	H1N1	M	K	A	V	L	L	V	L	L	C	T	F	T	I	T	N	A	D	T	L	C	I	G	Y	H	A	N	N	S	T	D	T	V	D	T	I	L	E	K	N	V	T	V	T	H	S	V	N
A/swine/Chiba/1-4650/2017_H1N1@2017-04-30	H1N1	M	K	A	V	L	L	V	L	L	C	T	F	T	I	T	N	A	D	T	L	C	I	G	Y	H	A	N	N	S	T	D	T	V	D	T	I	L	E	K	N	V	T	V	T	H	S	V	N
A/swine/Chiba/1-4651/2017_H1N1@2017-04-30	H1N1	M	K	A	V	L	L	V	L	L	C	T	F	T	I	T	N	A	D	T	L	C	I	G	Y	H	A	N	N	S	T	D	T	V	D	T	I	L	E	K	N	V	T	V	T	H	S	V	N
A/swine/Chiba/1/2014_H1N2@2014-08-19	H1N2	M	K	A	V	L	L	V	L	L	C	T	F	T	I	T	N	A	D	T	L	C	I	G	Y	H	A	N	N	S	T	D	T	V	D	T	I	L	E	K	N	V	T	V	T	H	S	V	N
A/swine/Chiba/1-3631/2016_H1N2@2016-09-30	H1N2	M	K	A	V	L	L	V	L	L	C	T	F	T	I	T	N	A	D	T	L	C	I	G	Y	H	A	N	N	S	T	D	T	V	D	T	I	L	E	K	N	V	T	V	T	H	S	V	N
A/swine/Chiba/1-2690/2016_H1N1@2016-07-01	H1N1	M	K	A	V	L	L	V	L	L	C	T	F	T	I	T	N	A	D	T	L	C	I	G	Y	H	A	N	N	S	T	D	T	V	D	T	I	L	E	K	N	V	T	V	T	H	S	V	N
A/swine/Chiba/1-3203/2016_H1N1@2016-08-30	H1N1	M	K	A	V	L	L	V	L	L	C	T	F	T	I	T	N	A	D	T	L	C	I	G	Y	H	A	N	N	S	T	D	T	V	D	T	I	L	E	K	N	V	T	V	T	H	S	V	N
A/swine/Chiba/1-3204/2016_H1N1@2016-08-30	H1N1	M	K	A	V	L	L	V	L	L	C	T	F	T	I	T	N	A	D	T	L	C	I	G	Y	H	A	N	N	S	T	D	T	V	D	T	I	L	E	K	N	V	T	V	T	H	S	V	N
A/swine/Chiba/1-11/2015_H1N1@2015-10-28	H1N1	M	K	A	V	L	L	V	L	L	C	T	F	T	I	T	N	A	D	T	L	C	I	G	Y	H	A	N	N	S	T	D	T	V	D	T	I	L	E	K	N	V	T	V	T	H	S	V	N
A/swine/Chiba/1-64/2015_H1N1@2015-11-24	H1N1	M	K	A	V	L	L	V	L	L	C	T	F	T	I	T	N	A	D	T	L	C	I	G	Y	H	A	N	N	S	T	D	T	V	D	T	I	L	E	K	N	V	T	V	T	H	S	V	N
A/swine/Chiba/1-14/2015_H1N1@2015-10-28	H1N1	M	K	A	V	L	L	V	L	L	C	T	F	T	I	T	N	A	D	T	L	C	I	G	Y	H	A	N	N	S	T	D	T	V	D	T	I	L	E	K	N	V	T	V	T	H	S	V	N
A/swine/Chiba/1-475/2015_H1N1@2015-12-02	H1N1	M	K	A	V	L	L	V	L	L	C	T	F	T	I	T	N	A	D	T	L	C	I	G	Y	H	A	N	N	S	T	D	T	V	D	T	I	L	E	K	N	V	T	V	T	H	S	V	N
A/swine/Chiba/1-476/2015_H1N1@2015-12-02	H1N1	M	K	A	V	L	L	V	L	L	C	T	F	T	I	T	N	A	D	T	L	C	I	G	Y	H	A	N	N	S	T	D	T	V	D	T	I	L	E	K	N	V	T	V	T	H	S	V	N
A/swine/Chiba/1-479/2015_H1N1@2015-12-02	H1N1	M	K	A	V	L	L	V	L	L	C	T	F	T	I	T	N	A	D	T	L	C	I	G	Y	H	A	N	N	S	T	D	T	V	D	T	I	L	E	K	N	V	T	V	T	H	S	V	N
A/swine/Chiba/1-834/2016_H1N1@2016-01-12	H1N1	M	K	A	V	L	L	V	L	L	C	T	F	T	I	T	N	A	D	T	L	C	I	G	Y	H	A	N	N	S	T	D	T	V	D	T	I	L	E	K	N	V	T	V	T	H	S	V	N
A/swine/Chiba/1-836/2016_H1N1@2016-01-12	H1N1	M	K	A	V	L	L	V	L	L	C	T	F	T	I	T	N	A	D	T	L	C	I	G	Y	H	A	N	N	S	T	D	T	V	D	T	I	L	E	K	N	V	T	V	T	H	S	V	N
A/swine/Chiba/1-41/2015_H1N1@2015-11-24	H1N1	M	K	A	V	L	L	V	L	L	C	T	F	T	I	T	N	A	D	T	L	C	I	G	Y	H	A	N	N	S	T	D	T	V	D	T	I	L	E	K	N	V	T	V	T	H	S	V	N
A/swine/Chiba/1-45/2015_H1N1@2015-11-24	H1N1	M	K	A	V	L	L	V	L	L	C	T	F	T	I	T	N	A	D	T	L	C	I	G	Y	H	A	N	N	S	T	D	T	V	D	T	I	L	E	K	N	V	T	V	T	H	S	V	N
A/swine/Niigata/1/2019_H1N2@2019-03-18	H1N2	M	K	A	V	L	V	V	L	L	Y	T	F	A	T	A	N	A	D	T	L	C	V	G	Y	H	A	N	N	S	T	D	T	V	D	T	V	L	E	K	N	V	T	V	T	H	S	V	N
A/swine/Niigata/2/2019_H1N2@2019-03-18	H1N2	M	K	A	V	L	V	V	L	L	Y	T	F	A	T	A	N	A	D	T	L	C	V	G	Y	H	A	N	N	S	T	D	T	V	D	T	V	L	E	K	N	V	T	V	T	H	S	V	N
A/swine/Niigata/10/2017_H1N2@2017-05-15	H1N2	M	K	A	V	L	V	V	L	L	Y	T	F	A	T	A	N	A	D	T	L	C	V	G	Y	H	A	N	N	S	T	D	T	V	D	T	V	L	E	K	N	V	T	V	T	H	S	V	N
A/swine/Niigata/9/2017_H1N2@2017-05-15	H1N2	M	K	A	V	L	V	V	L	L	Y	T	F	A	T	A	N	A	D	T	L	C	V	G	Y	H	A	N	N	S	T	D	T	V	D	T	V	L	E	K	N	V	T	V	T	H	S	V	N
A/swine/Niigata/2/2017-MD2_H1N2@2017-05-15	H1N2	M	K	A	V	L	V	V	L	L	Y	T	F	A	T	A	N	A	D	T	L	C	V	G	Y	H	A	N	N	S	T	D	T	V	D	T	V	L	E	K	N	V	T	V	T	H	S	V	N
A/swine/Niigata/6/2017-MD2_H1N2@2017-05-15	H1N2	M	K	A	V	L	V	V	L	L	Y	T	F	A	T	A	N	A	D	T	L	C	V	G	Y	H	A	N	N	S	T	D	T	V	D	T	V	L	E	K	N	V	T	V	T	H	S	V	N
A/swine/Niigata/8/2017_H1N2@2017-05-15	H1N2	M	K	A	V	L	V	V	L	L	Y	T	F	A	T	A	N	A	D	T	L	C	V	G	Y	H	A	N	N	S	T	D	T	V	D	T	V	L	E	K	N	V	T	V	T	H	S	V	N
A/swine/Niigata/4/2017_H1N2@2017-05-15	H1N2	M	K	A	V	L	V	V	L	L	Y	T	F	A	T	A	N	A	D	T	L	C	V	G	Y	H	A	N	N	S	T	D	T	V	D	T	V	L	E	K	N	V	T	V	T	H	S	V	N
A/swine/Niigata/3/2019_H1N2@2019-05-17	H1N2	M	K	A	V	L	V	V	L	L	Y	T	F	A	T	A	N	A	D	T	L	C	V	G	Y	H	A	N	N	S	T	D	T	V	D	T	V	L	E	K	N	V	T	V	T	H	S	V	N
A/swine/Niigata/4/2019_H1N2@2019-05-17	H1N2	M	K	A	V	L	V	V	L	L	Y	T	F	A	T	A	N	A	D	T	L	C	V	G	Y	H	A	N	N	S	T	D	T	V	D	T	V	L	E	K	N	V	T	V	T	H	S	V	N
A/swine/Niigata/1/2018_H1N2@2018-08-28	H1N2	M	K	A	V	L	V	V	L	L	Y	T	F	A	T	A	N	A	D	T	L	C	V	G	Y	H	A	N	N	S	T	D	T	V	D	T	V	L	E	K	N	V	T	V	T	H	S	V	N
A/swine/Niigata/2/2018_H1N2@2018-08-28	H1N2	M	K	A	V	L	V	V	L	L	Y	T	F	A	T	A	N	A	D	T	L	C	V	G	Y	H	A	N	N	S	T	D	T	V	D	T	V	L	E	K	N	V	T	V	T	H	S	V	N
A/swine/Kagoshima/37-6339/2018_H1N1@2018-10-08	H1N1	M	K	A	I	L	V	V	L	L	Y	T	F	A	T	A	N	A	D	T	L	C	I	G	Y	H	A	N	N	S	T	D	T	V	D	T	V	L	E	K	N	V	T	V	T	H	S	V	N
A/swine/Kagoshima/37-6342/2018_H1N1@2018-11-08	H1N1	M	K	A	I	L	V	V	L	L	Y	T	F	A	T	A	N	A	D	T	L	C	I	G	Y	H	A	N	N	S	T	D	T	V	D	T	V	L	E	K	N	V	T	V	T	H	S	V	N
A/swine/Miyazaki/SVB56-1/2016_H1N1@2016-09-13	H1N1	M	K	A	I	L	V	V	L	L	Y	T	F	A	T	A	N	A	D	T	L	C	I	G	Y	H	A	N	N	S	T	D	T	V	D	T	V	L	E	K	N	V	T	V	T	H	S	V	N
A/swine/Miyazaki/SVB56-2/2016_H1N1@2016-09-13	H1N1	M	K	A	I	L	V	V	L	L	Y	T	F	A	T	A	N	A	D	T	L	C	I	G	Y	H	A	N	N	S	T	D	T	V	D	T	V	L	E	K	N	V	T	V	T	H	S	V	N
A/swine/Kagoshima/30/2015_H1N1@2015-05-27	H1N1	M	K	A	I	L	V	V	L	L	H	T	Y	A	T	A	N	A	D	T	L	C	I	G	Y	H	A	N	N	S	T	D	T	V	D	T	I	L	E	K	N	V	T	V	T	H	S	V	N
A/swine/Kagoshima/SVB-167/2017_H1N1@2017-09-12	H1N1	M	K	A	I	L	V	V	L	L	Y	T	Y	A	T	A	N	A	D	T	L	C	I	G	Y	H	A	N	N	S	T	D	T	V	D	T	I	L	E	K	N	V	T	V	T	H	S	V	D
A/swine/Aichi/1/2018_H1N1@2018-01-01	H1N2	M	K	A	I	L	V	V	L	L	Y	T	F	A	T	A	N	A	D	T	L	C	I	G	Y	H	A	N	N	S	T	D	T	V	D	T	I	L	E	K	N	V	T	V	T	H	S	V	N
A/swine/Hokkaido/3-166/2015_H1N1@2015-10-24	H1N1	M	K	A	I	L	V	V	L	L	Y	T	L	A	P	A	N	A	D	I	L	C	I	G	Y	H	A	N	N	S	T	D	T	V	D	T	V	L	E	K	N	V	T	V	T	H	S	V	N
A/swine/Hokkaido/3-167/2015_H1N1@2015-10-24	H1N1	M	K	A	I	L	V	V	L	L	Y	T	L	A	P	A	N	A	D	I	L	C	I	G	Y	H	A	N	N	S	T	D	T	V	D	T	V	L	E	K	N	V	T	V	T	H	S	V	N
A/swine/Hokkaido/3-170/2015_H1N1@2015-10-24	H1N1	M	K	A	I	L	V	V	L	L	Y	T	L	A	P	A	N	A	D	I	L	C	I	G	Y	H	A	N	N	S	T	D	T	V	D	T	V	L	E	K	N	V	T	V	T	H	S	V	N
A/swine/Hokkaido/4-237/2015_H1N1@2015-10-26	H1N1	M	K	A	I	L	V	V	L	L	Y	T	L	A	P	A	N	A	D	I	L	C	I	G	Y	H	A	N	N	S	T	D	T	V	D	T	V	L	E	K	N	V	T	V	T	H	S	V	N
A/swine/Hokkaido/4-3490/2016_H1N1@2016-09-26	H1N1	M	K	A	I	L	V	V	L	L	Y	T	L	A	P	A	N	A	D	I	L	C	I	G	Y	H	A	N	N	S	T	D	T	V	D	T	V	L	E	K	N	V	T	V	T	H	S	V	N
A/swine/Aichi/18/2014_H1N2@2014-05-20	H1N2	M	K	A	I	L	V	V	L	L	Y	T	F	A	P	A	N	A	D	T	L	C	I	G	Y	H	A	N	N	S	T	D	T	V	D	T	I	L	E	K	N	V	T	V	T	H	S	V	N
A/swine/Nara/1/2013_H1N1@2013-11-06	H1N1	M	K	A	I	L	V	V	L	L	Y	T	L	A	T	A	N	A	D	T	L	C	I	G	Y	H	A	N	N	S	T	D	T	V	D	T	V	L	E	K	N	V	T	V	T	H	S	V	N
A/swine/Gunma/40/2013_H1N1@2013-10-07	H1N1	M	K	A	I	L	V	V	L	L	Y	T	F	A	T	A	N	A	D	T	L	C	I	G	Y	H	A	N	N	S	T	D	T	V	D	T	V	L	E	K	N	V	T	V	T	H	S	V	N
A/swine/Gunma/43/2013_H1N2@2013-10-25	H1N2	M	K	A	I	L	V	V	L	L	Y	T	F	A	T	A	N	A	D	T	L	C	I	G	Y	H	A	N	N	S	T	D	T	V	D	T	V	L	E	K	N	V	T	V	T	H	S	V	N
A/swine/Tottori/41-6255/2018_H1N1@2018-10-16	H1N1	M	K	A	I	L	V	V	L	L	H	T	F	A	T	A	N	A	D	T	L	C	I	G	Y	H	A	N	N	S	T	D	T	V	D	T	V	L	E	K	N	V	T	V	T	H	S	V	N
A/swine/Tottori/41-6257/2018_H1N1@2018-10-16	H1N1	M	K	A	I	L	V	V	L	L	H	T	F	A	T	A	N	A	D	T	L	C	I	G	Y	H	A	N	N	S	T	D	T	V	D	T	V	L	E	K	N	V	T	V	T	H	S	V	N
A/swine/Tottori/41-6260/2018_H1N1@2018-10-16	H1N1	M	K	A	I	L	V	V	L	L	H	T	F	A	T	A	N	A	D	T	L	C	I	G	Y	H	A	N	N	S	T	D	T	V	D	T	V	L	E	K	N	V	T	V	T	H	S	V	N
A/swine/Aichi/007/2012_H1N1@2012-10-01	H1N1	M	K	A	I	L	V	V	L	L	Y	A	F	T	T	A	N	A	D	T	L	C	I	G	Y	H	A	N	N	S	T	D	T	V	D	T	V	L	E	K	N	V	T	V	T	H	S	V	N
A/swine/Hokkaido/10/2013_H1N1@2013-03-15	H1N1	M	N	A	I	L	V	V	L	L	Y	T	F	A	T	A	N	A	D	T	L	C	I	G	Y	H	A	N	N	S	T	D	T	V	D	T	V	L	E	K	N	V	T	V	T	H	S	V	N
A/swine/Gunma/45-P71/2018_A_/_H1N1_HA@2018-11-27	H1N1	M	K	A	I	L	V	V	L	L	Y	T	F	T	T	A	N	A	D	T	L	C	I	G	Y	H	A	N	N	S	T	D	T	V	D	T	V	L	E	K	N	V	T	V	T	H	S	V	N
A/swine/Gunma/40-P72/2018_H1N1@2018-12-04	H1N1	M	K	A	I	L	V	V	L	L	Y	T	F	T	T	A	N	A	D	T	L	C	I	G	Y	H	A	N	N	S	T	D	T	V	D	T	V	L	E	K	N	V	T	V	T	H	S	V	N
A/swine/Gunma/40-P73/2018_H1N1@2018-12-04	H1N1	M	K	A	I	L	V	V	L	L	Y	T	F	T	T	A	N	A	D	T	L	C	I	G	Y	H	A	N	N	S	T	D	T	V	D	T	V	L	E	K	N	V	T	V	T	H	S	V	N
A/swine/Gunma/40-P74/2018_H1N1@2018-12-04	H1N1	M	K	A	I	L	V	V	L	L	Y	T	F	T	T	A	N	A	D	T	L	C	I	G	Y	H	A	N	N	S	T	D	T	V	D	T	V	L	E	K	N	V	T	V	T	H	S	V	N
A/swine/Gunma/40-P75/2018_H1N1@2018-12-04	H1N1	M	K	A	I	L	V	V	L	L	Y	T	F	T	T	A	N	A	D	T	L	C	I	G	Y	H	A	N	N	S	T	D	T	V	D	T	V	L	E	K	N	V	T	V	T	H	S	V	N
A/swine/Nagasaki/1/2016_H1N1@2016-10-25	H1N1	M	K	A	I	L	V	V	L	L	H	T	F	A	T	A	N	A	D	T	L	C	I	G	Y	H	A	N	N	S	T	D	T	V	D	T	V	L	E	K	N	V	T	V	T	H	S	V	N
A/swine/Nagasaki/2/2016/MD3_H1N1@2016-10-25	H1N1	M	K	A	I	L	V	V	L	L	H	T	F	A	T	A	N	A	D	T	L	C	I	G	Y	H	A	N	N	S	T	D	T	V	D	T	V	L	E	K	N	V	T	V	T	H	S	V	N
A/swine/Aichi/1/2016_H1N1@2016-05-15	H1N1	M	K	A	I	L	V	V	L	L	Y	T	F	T	T	A	N	A	D	T	L	C	I	G	Y	H	A	N	N	S	T	D	T	V	D	T	V	L	E	K	N	V	T	V	T	H	S	V	N
A/swine/Aichi/2/2016_H1N1@2016-02-09	H1N1	M	K	A	I	L	V	V	L	L	Y	T	F	T	T	A	N	A	D	T	L	C	I	G	Y	H	A	N	N	S	T	D	T	V	D	T	V	L	E	K	N	V	T	V	T	H	S	V	N
A/swine/Aichi/3/2016_H1N1@2016-02-09	H1N1	M	K	A	I	L	V	V	L	L	Y	T	F	T	T	A	N	A	D	T	L	C	I	G	Y	H	A	N	N	S	T	D	T	V	D	T	V	L	E	K	N	V	T	V	T	H	S	V	N
A/swine/Aichi/30-3862/2016_H1N1@2016-10-18	H1N1	M	K	A	I	L	V	V	L	L	Y	T	F	T	T	A	N	A	D	T	L	C	I	G	Y	H	A	N	N	S	T	D	T	V	D	T	V	L	E	K	N	V	T	V	T	H	S	V	N
A/swine/Aichi/30-3863/2016_H1N1@2016-10-18	H1N1	M	K	A	I	L	V	V	L	L	Y	T	F	T	T	A	N	A	D	T	L	C	I	G	Y	H	A	N	N	S	T	D	T	V	D	T	V	L	E	K	N	V	T	V	T	H	S	V	N
A/swine/Aichi/30-43/2014_H1N1@2014-02-12	H1N1	M	K	A	I	L	V	V	L	L	Y	T	F	A	T	A	N	A	D	T	L	C	I	G	Y	H	A	N	N	S	T	D	T	V	D	T	V	L	E	K	N	V	T	V	T	H	S	V	N
A/swine/Aichi/30-36/2014_H1N1@2014-02-12	H1N1	M	K	A	T	L	V	V	L	L	Y	T	F	A	T	A	N	A	D	T	L	C	I	G	Y	H	A	N	N	S	T	D	T	V	D	T	V	L	E	K	N	V	T	V	T	H	S	V	N
A/swine/Aichi/30-37/2014_H1N1@2014-02-12	H1N1	M	K	A	T	L	V	V	L	L	Y	T	F	A	T	A	N	A	D	T	L	C	I	G	Y	H	A	N	N	S	T	D	T	V	D	T	V	L	E	K	N	V	T	V	T	H	S	V	N
A/swine/Tochigi/44-1/2018_H1N1@2018-11-15	H1N1	M	K	V	I	L	V	V	L	L	Y	T	F	T	T	A	N	A	D	T	L	C	I	G	Y	H	A	N	N	S	T	D	T	V	D	T	V	L	E	K	N	V	T	V	T	H	S	V	N
A/swine/Okayama/1/2019_H1N1@2019-05-24	H1N1	M	K	A	I	L	V	V	L	L	Y	T	F	T	T	A	N	A	D	T	L	C	I	G	Y	H	A	N	N	S	T	D	T	V	D	T	V	L	E	K	N	V	T	V	T	H	S	V	N
A/swine/Gunma/7-571/2015_H1N1@2015-12-09	H1N1	M	K	A	I	L	V	V	L	L	Y	T	F	A	T	A	N	A	D	T	L	C	I	G	Y	H	A	N	N	S	T	D	T	V	D	T	L	L	E	K	N	V	T	V	T	H	S	V	N
A/swine/Gunma/8-2977/2016_H1N1@2016-09-14	H1N1	M	K	A	I	L	V	V	L	L	Y	T	F	A	T	A	N	A	D	T	I	C	I	G	Y	H	A	N	N	S	T	D	T	V	D	T	L	L	E	K	N	V	T	V	T	H	S	V	N
A/swine/Gunma/8-2986/2016_H1N1@2016-08-10	H1N1	M	K	A	I	L	V	V	L	L	Y	T	F	A	T	A	N	A	D	T	I	C	I	G	Y	H	A	N	N	S	T	D	T	V	D	T	L	L	E	K	N	V	T	V	T	H	S	V	N
A/swine/Gunma/8-2362/2016_H1N1@2016-05-26	H1N1	M	K	A	I	L	V	V	L	L	Y	T	F	A	T	A	N	A	D	T	I	C	I	G	Y	H	A	N	N	S	T	D	T	V	D	T	L	L	E	K	N	V	T	V	T	H	S	V	N
A/swine/Gunma/8-2363/2016_H1N1@2016-05-26	H1N1	M	K	A	I	L	V	V	L	L	Y	T	F	A	T	A	N	A	D	T	I	C	I	G	Y	H	A	N	N	S	T	D	T	V	D	T	L	L	E	K	N	V	T	V	T	H	S	V	N
A/swine/Gunma/8-2365/2016_H1N1@2016-05-26	H1N1	M	K	A	I	L	V	V	L	L	Y	T	F	A	T	A	N	A	D	T	I	C	I	G	Y	H	A	N	N	S	T	D	T	V	D	T	L	L	E	K	N	V	T	V	T	H	S	V	N
A/swine/Gunma/8-2366/2016_H1N1@2016-05-26	H1N1	M	K	A	I	L	V	V	L	L	Y	T	F	A	T	A	N	A	D	T	I	C	I	G	Y	H	A	N	N	S	T	D	T	V	D	T	L	L	E	K	N	V	T	V	T	H	S	V	N
A/swine/Gunma/8-2368/2016_H1N1@2016-05-26	H1N1	M	K	A	I	L	V	V	L	L	Y	T	F	A	T	A	N	A	D	T	I	C	I	G	Y	H	A	N	N	S	T	D	T	V	D	T	L	L	E	K	N	V	T	V	T	H	S	V	N
A/swine/Gunma/8-2370/2016_H1N1@2016-05-26	H1N1	M	K	A	I	L	V	V	L	L	Y	T	F	A	T	A	N	A	D	T	I	C	I	G	Y	H	A	N	N	S	T	D	T	V	D	T	L	L	E	K	N	V	T	V	T	H	S	V	N
A/swine/Gunma/8-3424/2016_H1N1@2016-09-22	H1N1	M	K	A	I	L	V	V	L	L	Y	T	F	A	T	A	N	A	D	T	I	C	I	G	Y	H	A	N	N	S	T	D	T	V	D	T	L	L	E	K	N	V	T	V	T	H	S	V	N
A/swine/Nagasaki/SV156/2014_H1N1@2014-11-06	H1N1	M	K	A	I	L	V	V	L	L	Y	T	V	A	T	A	N	A	D	T	L	C	I	G	Y	H	A	N	N	S	T	D	T	V	D	T	L	L	E	K	N	V	T	V	T	H	S	V	N
A/swine/Kagoshima/43-P84/2018_H1N1@2018-12-12	H1N1	M	K	A	I	L	M	V	L	L	Y	T	F	A	A	A	N	A	D	T	L	C	I	G	Y	H	A	N	N	S	T	D	N	V	D	T	V	L	E	K	N	V	T	V	T	H	S	V	N
A/swine/Kagoshima/SVS-45-1/2018_H1N1@2018-12-10	H1N1	M	K	A	I	L	M	V	L	L	Y	T	F	A	A	A	N	A	D	T	L	C	I	G	Y	H	A	N	N	S	T	D	N	V	D	T	V	L	E	K	N	V	T	V	T	H	S	V	N
	position of amino acid	1	2	3	4	5	6	7	8	9	10	11	12	13	14	15	16	17	18	19	20	21	22	23	24	25	26	27	28	29	30	31	32	33	34	35	36	37	38	39	40	41	42	43	44	45	46	47	48
	amino acid numbering																	1	2	3	4	5	6	7	8	9	10	11	12	13	14	15	16	17	18	19	20	21	22	23	24	25	26	27	28	29	30	31	32
	deduced antigenic site
	subtype
A/swine/Wadayama/5/1969_H3N2@1969-01-01	H3N2	M	K	T	I	I	A	L	S	Y	I	F	C	L	A	L	G	Q	D	L	P	G	N	D	N	S	T	A	T	L	C	L	G	H	H	A	V	P	N	G	T	L	V	K	T	I	T	D	D
A/swine/Nagasaki/UEF-GP/2018_H3N2@2018-12-22	H3N2	M	K	T	I	I	A	L	S	Y	T	L	C	L	V	F	A	R	K	H	P	L	N	S	N	S	M	A	M	L	C	L	G	H	H	A	V	P	N	G	T	L	V	K	T	I	T	N	D
A/swine/Nagasaki/DK-01/Lu/2019_H3N2@2019-02-20	H3N2	M	K	T	I	I	A	L	S	Y	T	L	C	L	V	F	A	R	K	H	P	L	N	S	N	S	M	A	M	L	C	L	G	H	H	A	V	P	N	G	T	L	V	K	T	I	T	N	D
A/swine/Nagasaki/UEF-79/2018_H3N2@2018-12-22	H3N2	M	K	T	I	I	A	L	S	Y	T	L	C	L	V	F	A	R	K	H	P	L	N	S	N	S	M	A	M	L	C	L	G	H	H	A	V	P	N	G	T	L	V	K	T	I	T	N	D
A/swine/Nagasaki/DK-01/Tr/2019_H3N2@2019-02-20	H3N2	M	K	T	I	I	A	L	S	Y	T	L	C	L	V	F	A	R	K	H	P	L	N	S	N	S	M	A	M	L	C	L	G	H	H	A	V	P	N	G	T	L	V	K	T	I	T	N	D
A/swine/Kagoshima/58-7168/2019_H3N2@2019-07-01	H3N2	M	K	T	I	I	A	L	S	Y	I	L	C	L	V	F	A	R	K	H	P	L	N	S	N	S	M	A	M	L	C	L	G	H	H	A	V	P	N	G	T	L	V	K	T	I	T	N	D
A/swine/Kagoshima/37-7198/2019_H3N2@2019-07-06	H3N2	M	K	T	I	I	A	L	S	Y	I	L	C	L	V	F	A	R	K	H	P	L	N	S	N	S	M	A	M	L	C	L	G	H	H	A	V	P	N	G	T	L	V	K	T	I	T	N	D
A/swine/Kagoshima/37-7201/2019_H3N2@2019-07-06	H3N2	M	K	T	I	I	A	L	S	Y	I	L	C	L	V	F	A	R	K	H	P	L	N	S	N	S	M	A	M	L	C	L	G	H	H	A	V	P	N	G	T	L	V	K	T	I	T	N	D
A/swine/Kagoshima/37-7194/2019_H3N2@2019-07-06	H3N2	M	K	T	I	I	A	L	S	Y	I	L	C	L	V	F	A	R	K	H	P	L	N	S	N	S	M	A	M	L	C	L	G	H	H	A	V	P	N	G	T	L	V	K	T	I	T	N	D
A/swine/Kagoshima/37-7213/2019_H3N2@2019-07-06	H3N2	M	K	T	I	I	A	L	S	Y	I	L	C	L	V	F	A	R	K	H	P	L	N	S	N	S	M	A	M	L	C	L	G	H	H	A	V	P	N	G	T	L	V	K	T	I	T	N	D
A/swine/Kagoshima/37-7218/2019_H3N2@2019-07-06	H3N2	M	K	T	I	I	A	L	S	Y	I	L	C	L	V	F	A	R	K	H	P	L	N	S	N	S	M	A	M	L	C	L	G	H	H	A	V	P	N	G	T	L	V	K	T	I	T	N	D
A/swine/Miyazaki/2/2013_H3N2@2013-02-25	H3N2	M	K	T	I	I	A	L	S	Y	I	L	C	L	V	F	A	R	K	H	P	L	N	S	N	S	M	A	M	L	C	L	G	H	H	A	V	P	N	G	T	L	V	K	T	I	T	N	D
A/swine/Miyazaki/3/2013_H3N2@2013-02-25	H3N2	M	K	T	I	I	A	L	S	Y	I	L	C	L	V	F	A	R	K	H	P	L	N	S	N	S	M	A	M	L	C	L	G	H	H	A	V	P	N	G	T	L	V	K	T	I	T	N	D
A/swine/Miyazaki/5/2013_H3N2@2013-02-25	H3N2	M	K	T	I	I	A	L	S	Y	I	L	C	L	V	F	A	R	K	H	P	L	N	S	N	S	M	A	M	L	C	L	G	H	H	A	V	P	N	G	T	L	V	N	T	I	T	N	D
A/swine/Miyazaki/4/2013_H3N2@2013-02-25	H3N2	M	K	T	I	I	G	L	S	Y	I	L	C	L	V	F	A	R	K	H	P	L	N	S	N	S	M	A	M	L	C	L	G	H	H	A	V	P	N	G	T	L	V	K	T	I	T	N	D
A/swine/Chiba/1-5640/2018_H3N2@2018-02-07	H3N2	M	K	T	I	I	A	L	S	Y	I	L	C	L	V	F	A	R	K	H	P	L	N	S	N	S	M	A	I	L	C	L	G	H	H	A	V	P	N	G	T	L	V	K	T	I	T	N	D
A/swine/Chiba/1-4249/2017_H3N2@2017-02-03	H3N2	M	K	T	I	I	A	L	S	Y	I	L	C	L	V	F	A	R	K	H	P	L	N	S	N	S	M	A	I	L	C	L	G	H	H	A	V	P	N	G	T	L	V	K	T	I	T	N	D
A/swine/Chiba/1-4251/2017_H3N2@2017-02-03	H3N2	M	K	T	I	I	A	L	S	Y	I	L	C	L	V	F	A	R	K	H	P	L	N	S	N	S	M	A	I	L	C	L	G	H	H	A	V	P	N	G	T	L	V	K	T	I	T	N	D
A/swine/Chiba/1-4252/2017_H3N2@2017-02-03	H3N2	M	K	T	I	I	A	L	S	Y	I	L	C	L	V	F	A	R	K	H	P	L	N	S	N	S	M	A	I	L	C	L	G	H	H	A	V	P	N	G	T	L	V	K	T	I	T	N	D
A/swine/Chiba/1-4250/2017_H3N2@2017-02-03	H3N2	M	K	T	I	I	A	L	S	Y	I	L	C	L	V	F	A	R	K	H	P	L	N	S	N	S	M	A	I	L	C	L	G	H	H	A	V	P	N	G	T	L	V	K	T	I	T	N	D
[truncated: 519 more columns]
