# Supplementary material for: Genetic Characterization of Influenza A Viruses in Japanese Swine in 2015 to 2019
Source: J Virol. 2020 Jul 1;94(14):e02169-19. doi: 10.1128/JVI.02169-19 (PMC7343197; doi:10.1128/JVI.02169-19)
Supplement: Supplemental file 5 [file JVI.02169-19-sd005.xlsx]

## Sheet: Table S4
Table S4. GISAID Accession numbers of the IAVs-S in the present study.
Isolate_Name	PB2 Segment_Id	PB1 Segment_Id	PA Segment_Id	HA Segment_Id	NP Segment_Id	NA Segment_Id	MP Segment_Id	NS Segment_Id	Collection_Date
A/swine/Wadayama/5/1969	EPI1342639	EPI1342640	EPI1342638	EPI1342642	EPI1342635	EPI1342641	EPI1342637	EPI1342636	1969
A/swine/Nagano/2000	EPI859673	EPI859674	EPI859672	EPI859676	EPI859669	EPI859675	EPI859671	EPI859670	2000
A/swine/Tochigi/1/2008	EPI859681	EPI859682	EPI859680	EPI859684	EPI859677	EPI859683	EPI859679	EPI859678	2008
A/swine/Yamagata/11/2010	EPI859713	EPI859714	EPI859712	EPI859716	EPI859709	EPI859715	EPI859711	EPI859710	2010-01-12
A/swine/Aichi/007/2012	EPI1046724	EPI1046725	EPI1046723	EPI1046727	EPI1046720	EPI1046726	EPI1046722	EPI1046721	2012-10-01
A/swine/Tochigi/1/2012	EPI859697	EPI859698	EPI859696	EPI859700	EPI859693	EPI859699	EPI859695	EPI859694	2012-10-23
A/swine/Miyazaki/2/2013	EPI859665	EPI859666	EPI859664	EPI859668	EPI859661	EPI859667	EPI859663	EPI859662	2013-02-25
A/swine/Miyazaki/5/2013	EPI1090998	EPI1090999	EPI1091000	EPI1090996	EPI1091001	EPI1090997	EPI1091002	EPI1091003	2013-02-25
A/swine/Miyazaki/4/2013	EPI1090990	EPI1090991	EPI1090992	EPI1090988	EPI1090993	EPI1090989	EPI1090994	EPI1090995	2013-02-25
A/swine/Miyazaki/3/2013	EPI1090982	EPI1090983	EPI1090984	EPI1090980	EPI1090985	EPI1090981	EPI1090986	EPI1090987	2013-02-25
A/swine/Hokkaido/10/2013	EPI1038166	EPI1038165	EPI1038164	EPI1038129	EPI1038153	EPI1038145	EPI1038137	EPI1038159	2013-03-15
A/swine/Ibaraki/1/2013	EPI1046711	EPI1046712	EPI1046710	EPI1046822	EPI1046821	EPI1046823	EPI1046709	EPI1046708	2013-04-16
A/swine/Gunma/1/2013	EPI1043839	EPI1043840	EPI1043841	EPI1043842	EPI1043843	EPI1043844	EPI1043845	EPI1043846	2013-05-20
A/swine/Chiba/31/2013	EPI1046683	EPI1046684	EPI1046682	EPI1046826	EPI1046679	EPI1046825	EPI1046681	EPI1046680	2013-07-04
A/swine/Gunma/40/2013	EPI1046747	EPI1046748	EPI1046746	EPI1046750	EPI1046743	EPI1046749	EPI1046745	EPI1046744	2013-10-07
A/swine/Chiba/40/2013	EPI1044480	EPI1044481	EPI1044479	EPI1044554	EPI1044476	EPI1044555	EPI1044478	EPI1044477	2013-10-07
A/swine/Gunma/43/2013	EPI1046717	EPI1046718	EPI1046716	EPI1046719	EPI1046713	EPI1046820	EPI1046715	EPI1046714	2013-10-25
A/swine/Nara/1/2013	EPI1046739	EPI1046740	EPI1046738	EPI1046742	EPI1046735	EPI1046741	EPI1046737	EPI1046736	2013-11-06
A/swine/Gunma/09/2014	EPI1044458	EPI1044459	EPI1044457	EPI1044557	EPI1044454	EPI1044460	EPI1044456	EPI1044455	2014-01-20
A/swine/Aichi/30-43/2014	EPI1046704	EPI1046705	EPI1046703	EPI1046707	EPI1046700	EPI1046706	EPI1046702	EPI1046701	2014-02-12
A/swine/Aichi/30-37/2014	EPI1044501	EPI1044502	EPI1044500	EPI1044504	EPI1044497	EPI1044503	EPI1044499	EPI1044498	2014-02-12
A/swine/Aichi/30-36/2014	EPI1044450	EPI1044451	EPI1044449	EPI1044453	EPI1044446	EPI1044452	EPI1044448	EPI1044447	2014-02-12
A/swine/Aichi/18/2014	EPI1046697	EPI1046698	EPI1046696	EPI1046699	EPI1046693	EPI1046824	EPI1046695	EPI1046694	2014-05-20
A/swine/YokohamaAQ(US)/1/2014	EPI833531	EPI833532	EPI833530	EPI833534	EPI833527	EPI833533	EPI833529	EPI833528	2014-07-01
A/swine/Chiba/1/2014	EPI1046755	EPI1046756	EPI1046754	EPI1046817	EPI1046751	EPI1046818	EPI1046753	EPI1046752	2014-08-19
A/swine/Nagasaki/SV156/2014	EPI1046689	EPI1046690	EPI1046688	EPI1046692	EPI1046685	EPI1046691	EPI1046687	EPI1046686	2014-11-06
A/swine/Gunma/TA779/2014	EPI1044509	EPI1044510	EPI1044508	EPI1044512	EPI1044505	EPI1044511	EPI1044507	EPI1044506	2014-11-21
A/swine/Kagoshima/30/2015	EPI860244	EPI860245	EPI860243	EPI860247	EPI860240	EPI860246	EPI860242	EPI860241	2015-05-27
A/swine/Chiba/W663/2015	EPI833595	EPI833596	EPI833594	EPI833598	EPI833591	EPI833597	EPI833593	EPI833592	2015-07-02
A/swine/Chiba/V662/2015	EPI833555	EPI833556	EPI833554	EPI833558	EPI833551	EPI833557	EPI833553	EPI833552	2015-07-02
A/swine/Gunma/SV241/2015	EPI833690	EPI833691	EPI833689	EPI833693	EPI833686	EPI833692	EPI833688	EPI833687	2015-07-07
A/swine/Hokkaido/3-167/2015	EPI833611	EPI833612	EPI833610	EPI833614	EPI833607	EPI833613	EPI833609	EPI833608	2015-10-24
A/swine/Hokkaido/3-170/2015	EPI761147	EPI761148	EPI761146	EPI761150	EPI761143	EPI761149	EPI761145	EPI761144	2015-10-24
A/swine/Hokkaido/3-166/2015	EPI761013	EPI761014	EPI761012	EPI761016	EPI761009	EPI761015	EPI761011	EPI761010	2015-10-24
A/swine/Hokkaido/4-237/2015	EPI761021	EPI761022	EPI761020	EPI761024	EPI761017	EPI761023	EPI761019	EPI761018	2015-10-26
A/swine/Chiba/1-14/2015	EPI833523	EPI833524	EPI833522	EPI833526	EPI833519	EPI833525	EPI833521	EPI833520	2015-10-28
A/swine/Chiba/1-11/2015	EPI760892	EPI760893	EPI760891	EPI760895	EPI760888	EPI760894	EPI760890	EPI760889	2015-10-28
A/swine/Gunma/6-288/2015	EPI761059	EPI761060	EPI761058	EPI761062	EPI761055	EPI761061	EPI761057	EPI761056	2015-11-10
A/swine/Gunma/7-318/2015	EPI833571	EPI833572	EPI833570	EPI833574	EPI833567	EPI833573	EPI833569	EPI833568	2015-11-11
A/swine/Gunma/7-315/2015	EPI833539	EPI833540	EPI833538	EPI833542	EPI833535	EPI833541	EPI833537	EPI833536	2015-11-11
A/swine/Gunma/7-321/2015	EPI760981	EPI760982	EPI760980	EPI760984	EPI760977	EPI760983	EPI760979	EPI760978	2015-11-11
A/swine/Gunma/7-316/2015	EPI760970	EPI760971	EPI760969	EPI760973	EPI760966	EPI760972	EPI760968	EPI760967	2015-11-11
A/swine/Gunma/9-393/2015	EPI761131	EPI761132	EPI761130	EPI761134	EPI761127	EPI761133	EPI761129	EPI761128	2015-11-12
A/swine/Gunma/9-392/2015	EPI761005	EPI761006	EPI761004	EPI761008	EPI761001	EPI761007	EPI761003	EPI761002	2015-11-12
A/swine/Gunma/9-389/2015	EPI760997	EPI760998	EPI760996	EPI761000	EPI760993	EPI760999	EPI760995	EPI760994	2015-11-12
A/swine/Gunma/11-443/2015	EPI760939	EPI760940	EPI760938	EPI760942	EPI760935	EPI760941	EPI760937	EPI760936	2015-11-20
A/swine/Chiba/1-45/2015	EPI864060	EPI864061	EPI864059	EPI864063	EPI864056	EPI864062	EPI864058	EPI864057	2015-11-24
A/swine/Chiba/1-64/2015	EPI833491	EPI833492	EPI833490	EPI833494	EPI833487	EPI833493	EPI833489	EPI833488	2015-11-24
A/swine/Chiba/1-41/2015	EPI760908	EPI760909	EPI760907	EPI760911	EPI760904	EPI760910	EPI760906	EPI760905	2015-11-24
A/swine/Gunma/12-483/2015	EPI761107	EPI761108	EPI761106	EPI761110	EPI761103	EPI761109	EPI761105	EPI761104	2015-11-30
A/swine/Gunma/12-481/2015	EPI761099	EPI761100	EPI761098	EPI761102	EPI761095	EPI761101	EPI761097	EPI761096	2015-11-30
A/swine/Gunma/12-486/2015	EPI760955	EPI760956	EPI760954	EPI760958	EPI760951	EPI760957	EPI760953	EPI760952	2015-11-30
A/swine/Gunma/12-485/2015	EPI760947	EPI760948	EPI760946	EPI760950	EPI760943	EPI760949	EPI760945	EPI760944	2015-11-30
A/swine/Chiba/1-479/2015	EPI833651	EPI833652	EPI833650	EPI833654	EPI833647	EPI833653	EPI833649	EPI833648	2015-12-02
A/swine/Chiba/1-475/2015	EPI833643	EPI833644	EPI833642	EPI833646	EPI833639	EPI833645	EPI833641	EPI833640	2015-12-02
A/swine/Chiba/1-476/2015	EPI833627	EPI833628	EPI833626	EPI833630	EPI833623	EPI833629	EPI833625	EPI833624	2015-12-02
A/swine/Chiba/1-480/2015	EPI833435	EPI833436	EPI833434	EPI833438	EPI833431	EPI833437	EPI833433	EPI833432	2015-12-03
A/swine/Gunma/7-571/2015	EPI760989	EPI760990	EPI760988	EPI760992	EPI760985	EPI760991	EPI760987	EPI760986	2015-12-09
A/swine/Gunma/10-639/2015	EPI761083	EPI761084	EPI761082	EPI761086	EPI761079	EPI761085	EPI761081	EPI761080	2015-12-17
A/swine/Gunma/10-637/2015	EPI761075	EPI761076	EPI761074	EPI761078	EPI761071	EPI761077	EPI761073	EPI761072	2015-12-17
A/swine/Gunma/10-636/2015	EPI761067	EPI761068	EPI761066	EPI761070	EPI761063	EPI761069	EPI761065	EPI761064	2015-12-17
A/swine/Ibaraki/1/2015	EPI761155	EPI761156	EPI761154	EPI761158	EPI761151	EPI761157	EPI761153	EPI761152	2015-12-21
A/swine/Gunma/12-738/2015	EPI761115	EPI761116	EPI761114	EPI761118	EPI761111	EPI761117	EPI761113	EPI761112	2015-12-28
A/swine/Gunma/7-766/2016	EPI864068	EPI864069	EPI864067	EPI864071	EPI864064	EPI864070	EPI864066	EPI864065	2016-01-06
A/swine/Gunma/9-809/2016	EPI761139	EPI761140	EPI761138	EPI761142	EPI761135	EPI761141	EPI761137	EPI761136	2016-01-06
A/swine/Gunma/7-767/2016	EPI761123	EPI761124	EPI761122	EPI761126	EPI761119	EPI761125	EPI761121	EPI761120	2016-01-06
A/swine/Chiba/1-836/2016	EPI761051	EPI761052	EPI761050	EPI761054	EPI761047	EPI761053	EPI761049	EPI761048	2016-01-12
A/swine/Chiba/1-835/2016	EPI761043	EPI761044	EPI761042	EPI761046	EPI761039	EPI761045	EPI761041	EPI761040	2016-01-12
A/swine/Chiba/1-834/2016	EPI761035	EPI761036	EPI761034	EPI761038	EPI761031	EPI761037	EPI761033	EPI761032	2016-01-12
A/swine/Gunma/10-841/2016	EPI833579	EPI833580	EPI833578	EPI833582	EPI833575	EPI833581	EPI833577	EPI833576	2016-01-14
A/swine/Gunma/10-838/2016	EPI761091	EPI761092	EPI761090	EPI761094	EPI761087	EPI761093	EPI761089	EPI761088	2016-01-14
A/swine/Gunma/12-925/2016	EPI761243	EPI761244	EPI761242	EPI761246	EPI761239	EPI761245	EPI761241	EPI761240	2016-01-25
A/swine/Gunma/12-917/2016	EPI761235	EPI761236	EPI761234	EPI761238	EPI761231	EPI761237	EPI761233	EPI761232	2016-01-25
A/swine/Gunma/12-916/2016	EPI761227	EPI761228	EPI761226	EPI761230	EPI761223	EPI761229	EPI761225	EPI761224	2016-01-25
A/swine/Gunma/12-915/2016	EPI761219	EPI761220	EPI761218	EPI761222	EPI761215	EPI761221	EPI761217	EPI761216	2016-01-25
A/swine/Gunma/12-914/2016	EPI761211	EPI761212	EPI761210	EPI761214	EPI761207	EPI761213	EPI761209	EPI761208	2016-01-25
A/swine/Gunma/12-913/2016	EPI761203	EPI761204	EPI761202	EPI761206	EPI761199	EPI761205	EPI761201	EPI761200	2016-01-25
A/swine/Chiba/1-956/2016	EPI761163	EPI761164	EPI761162	EPI761166	EPI761159	EPI761165	EPI761161	EPI761160	2016-01-26
A/swine/Aichi/3/2016	EPI1039343	EPI1039344	EPI1039342	EPI1039346	EPI1039339	EPI1039345	EPI1039341	EPI1039340	2016-02-09
A/swine/Aichi/2/2016	EPI1039335	EPI1039336	EPI1039334	EPI1039338	EPI1039331	EPI1039337	EPI1039333	EPI1039332	2016-02-09
A/swine/Gunma/7-1050/2016	EPI833667	EPI833668	EPI833666	EPI833670	EPI833663	EPI833669	EPI833665	EPI833664	2016-02-10
A/swine/Gunma/7-1046/2016	EPI833451	EPI833452	EPI833450	EPI833454	EPI833447	EPI833453	EPI833449	EPI833448	2016-02-10
A/swine/Gunma/7-1062/2016	EPI761257	EPI761258	EPI761256	EPI761260	EPI761253	EPI761259	EPI761255	EPI761254	2016-02-10
A/swine/Gunma/11-1151/2016	EPI761195	EPI761196	EPI761194	EPI761198	EPI761191	EPI761197	EPI761193	EPI761192	2016-02-11
A/swine/Gunma/11-1149/2016	EPI761187	EPI761188	EPI761186	EPI761190	EPI761183	EPI761189	EPI761185	EPI761184	2016-02-11
A/swine/Gunma/11-1143/2016	EPI761179	EPI761180	EPI761178	EPI761182	EPI761175	EPI761181	EPI761177	EPI761176	2016-02-11
A/swine/Gunma/11-1141/2016	EPI761171	EPI761172	EPI761170	EPI761174	EPI761167	EPI761173	EPI761169	EPI761168	2016-02-11
A/swine/Gunma/12-1232/2016	EPI761289	EPI761290	EPI761288	EPI761292	EPI761285	EPI761291	EPI761287	EPI761286	2016-02-22
A/swine/Gunma/12-1230/2016	EPI761281	EPI761282	EPI761280	EPI761284	EPI761277	EPI761283	EPI761279	EPI761278	2016-02-22
A/swine/Gunma/10-1312/2016	EPI761273	EPI761274	EPI761272	EPI761276	EPI761269	EPI761275	EPI761271	EPI761270	2016-03-03
A/swine/Gunma/10-1308/2016	EPI761265	EPI761266	EPI761264	EPI761268	EPI761261	EPI761267	EPI761263	EPI761262	2016-03-03
A/swine/Gunma/7-1366/2016	EPI864076	EPI864077	EPI864075	EPI864079	EPI864072	EPI864078	EPI864074	EPI864073	2016-03-09
A/swine/Gunma/7-1377/2016	EPI761337	EPI761338	EPI761336	EPI761340	EPI761333	EPI761339	EPI761335	EPI761334	2016-03-09
A/swine/Gunma/7-1372/2016	EPI761329	EPI761330	EPI761328	EPI761332	EPI761325	EPI761331	EPI761327	EPI761326	2016-03-09
A/swine/Gunma/7-1370/2016	EPI761321	EPI761322	EPI761320	EPI761324	EPI761317	EPI761323	EPI761319	EPI761318	2016-03-09
A/swine/Gunma/7-1368/2016	EPI761313	EPI761314	EPI761312	EPI761316	EPI761309	EPI761315	EPI761311	EPI761310	2016-03-09
A/swine/Gunma/7-1367/2016	EPI761305	EPI761306	EPI761304	EPI761308	EPI761301	EPI761307	EPI761303	EPI761302	2016-03-09
A/swine/Chiba/1-1528/2016	EPI833475	EPI833476	EPI833474	EPI833478	EPI833471	EPI833477	EPI833473	EPI833472	2016-03-24
A/swine/Chiba/1-1532/2016	EPI833443	EPI833444	EPI833442	EPI833446	EPI833439	EPI833445	EPI833441	EPI833440	2016-03-24
A/swine/Chiba/1-1533/2016	EPI833427	EPI833428	EPI833426	EPI833430	EPI833423	EPI833429	EPI833425	EPI833424	2016-03-24
A/swine/Gunma/6-1491/2016	EPI833603	EPI833604	EPI833602	EPI833606	EPI833599	EPI833605	EPI833601	EPI833600	2016-03-29
A/swine/Gunma/6-1488/2016	EPI833507	EPI833508	EPI833506	EPI833510	EPI833503	EPI833509	EPI833505	EPI833504	2016-03-29
A/swine/Gunma/6-1487/2016	EPI833499	EPI833500	EPI833498	EPI833502	EPI833495	EPI833501	EPI833497	EPI833496	2016-03-29
A/swine/Gunma/7-1582/2016	EPI864084	EPI864085	EPI864083	EPI864087	EPI864080	EPI864086	EPI864082	EPI864081	2016-04-06
A/swine/Gunma/7-1583/2016	EPI833515	EPI833516	EPI833514	EPI833518	EPI833511	EPI833517	EPI833513	EPI833512	2016-04-06
A/swine/Gunma/9-1610/2016	EPI833587	EPI833588	EPI833586	EPI833590	EPI833583	EPI833589	EPI833585	EPI833584	2016-04-07
A/swine/Gunma/10-1636/2016	EPI833459	EPI833460	EPI833458	EPI833462	EPI833455	EPI833461	EPI833457	EPI833456	2016-04-08
A/swine/Gunma/12-1723/2016	EPI833682	EPI833683	EPI833681	EPI833685	EPI833678	EPI833684	EPI833680	EPI833679	2016-04-18
A/swine/Gunma/12-1722/2016	EPI833483	EPI833484	EPI833482	EPI833486	EPI833479	EPI833485	EPI833481	EPI833480	2016-04-18
A/swine/Gunma/12-1720/2016	EPI833467	EPI833468	EPI833466	EPI833470	EPI833463	EPI833469	EPI833465	EPI833464	2016-04-18
A/swine/Chiba/1-1755/2016	EPI833659	EPI833660	EPI833658	EPI833662	EPI833655	EPI833661	EPI833657	EPI833656	2016-04-20
A/swine/Chiba/1-1758/2016	EPI833635	EPI833636	EPI833634	EPI833638	EPI833631	EPI833637	EPI833633	EPI833632	2016-04-20
A/swine/Chiba/1-1759/2016	EPI833619	EPI833620	EPI833618	EPI833622	EPI833615	EPI833621	EPI833617	EPI833616	2016-04-20
A/swine/Chiba/1-1757/2016	EPI833419	EPI833420	EPI833418	EPI833422	EPI833415	EPI833421	EPI833417	EPI833416	2016-04-20
A/swine/Aichi/1/2016	EPI1039327	EPI1039328	EPI1039326	EPI1039330	EPI1039323	EPI1039329	EPI1039325	EPI1039324	2016-05-15
A/swine/Gunma/12-2141/2016	EPI829162	EPI829163	EPI829161	EPI829165	EPI829158	EPI829164	EPI829160	EPI829159	2016-05-16
A/swine/Gunma/12-2145/2016	EPI828980	EPI828981	EPI828979	EPI828983	EPI828976	EPI828982	EPI828978	EPI828977	2016-05-16
A/swine/Gunma/7-2177/2016	EPI829154	EPI829155	EPI829153	EPI829157	EPI829150	EPI829156	EPI829152	EPI829151	2016-05-18
A/swine/Gunma/7-2178/2016	EPI829082	EPI829083	EPI829081	EPI829085	EPI829078	EPI829084	EPI829080	EPI829079	2016-05-18
A/swine/Gunma/7-2173/2016	EPI828996	EPI828997	EPI828995	EPI828999	EPI828992	EPI828998	EPI828994	EPI828993	2016-05-18
A/swine/Gunma/11-2292/2016	EPI829146	EPI829147	EPI829145	EPI829149	EPI829142	EPI829148	EPI829144	EPI829143	2016-05-19
A/swine/Gunma/10-2266/2016	EPI829050	EPI829051	EPI829049	EPI829053	EPI829046	EPI829052	EPI829048	EPI829047	2016-05-19
A/swine/Gunma/11-2297/2016	EPI828972	EPI828973	EPI828971	EPI828975	EPI828968	EPI828974	EPI828970	EPI828969	2016-05-19
A/swine/Gunma/6-2232/2016	EPI829058	EPI829059	EPI829057	EPI829061	EPI829054	EPI829060	EPI829056	EPI829055	2016-05-24
A/swine/Gunma/8-2366/2016	EPI1006015	EPI1006016	EPI1006014	EPI1006018	EPI1006011	EPI1006017	EPI1006013	EPI1006012	2016-05-26
A/swine/Gunma/8-2363/2016	EPI829170	EPI829171	EPI829169	EPI829173	EPI829166	EPI829172	EPI829168	EPI829167	2016-05-26
A/swine/Gunma/8-2365/2016	EPI829130	EPI829131	EPI829129	EPI829133	EPI829126	EPI829132	EPI829128	EPI829127	2016-05-26
A/swine/Gunma/8-2370/2016	EPI829122	EPI829123	EPI829121	EPI829125	EPI829118	EPI829124	EPI829120	EPI829119	2016-05-26
A/swine/Gunma/8-2362/2016	EPI829042	EPI829043	EPI829041	EPI829045	EPI829038	EPI829044	EPI829040	EPI829039	2016-05-26
A/swine/Gunma/8-2368/2016	EPI829034	EPI829035	EPI829033	EPI829037	EPI829031	EPI829036	EPI829175	EPI829032	2016-05-26
A/swine/Chiba/1-2555/2016	EPI857898	EPI857899	EPI857897	EPI857901	EPI857894	EPI857900	EPI857896	EPI857895	2016-05-30
A/swine/Chiba/1-2556/2016	EPI829568	EPI829569	EPI829567	EPI829571	EPI829564	EPI829570	EPI829566	EPI829565	2016-05-30
A/swine/Chiba/1-2554/2016	EPI829560	EPI829561	EPI829559	EPI829563	EPI829556	EPI829562	EPI829558	EPI829557	2016-05-30
A/swine/Chiba/1-2413/2016	EPI829138	EPI829139	EPI829137	EPI829141	EPI829134	EPI829140	EPI829136	EPI829135	2016-05-30
A/swine/Chiba/1-2415/2016	EPI829090	EPI829091	EPI829089	EPI829093	EPI829086	EPI829092	EPI829088	EPI829087	2016-05-30
A/swine/Chiba/1-2403/2016	EPI828988	EPI828989	EPI828987	EPI828991	EPI828984	EPI828990	EPI828986	EPI828985	2016-05-30
A/swine/Gunma/12-2442/2016	EPI829616	EPI829617	EPI829615	EPI829619	EPI829612	EPI829618	EPI829614	EPI829613	2016-06-13
A/swine/Gunma/12-2431/2016	EPI829608	EPI829609	EPI829607	EPI829611	EPI829604	EPI829610	EPI829606	EPI829605	2016-06-13
A/swine/Gunma/7-2493/2016	EPI956000	EPI956001	EPI955999	EPI956003	EPI955996	EPI956002	EPI955998	EPI955997	2016-06-15
A/swine/Gunma/7-2494/2016	EPI857954	EPI857955	EPI857953	EPI857957	EPI857950	EPI857956	EPI857952	EPI857951	2016-06-15
A/swine/Gunma/9-2464/2016	EPI829776	EPI829777	EPI829775	EPI829779	EPI829772	EPI829778	EPI829774	EPI829773	2016-06-15
A/swine/Gunma/7-2499/2016	EPI829768	EPI829769	EPI829767	EPI829771	EPI829764	EPI829770	EPI829766	EPI829765	2016-06-15
A/swine/Gunma/7-2498/2016	EPI829760	EPI829761	EPI829759	EPI829763	EPI829756	EPI829762	EPI829758	EPI829757	2016-06-15
A/swine/Gunma/7-2497/2016	EPI829752	EPI829753	EPI829751	EPI829755	EPI829748	EPI829754	EPI829750	EPI829749	2016-06-15
A/swine/Gunma/7-2496/2016	EPI829744	EPI829745	EPI829743	EPI829747	EPI829740	EPI829746	EPI829742	EPI829741	2016-06-15
A/swine/Gunma/7-2491/2016	EPI829736	EPI829737	EPI829735	EPI829739	EPI829732	EPI829738	EPI829734	EPI829733	2016-06-15
A/swine/Gunma/9-2463/2016	EPI829004	EPI829005	EPI829003	EPI829007	EPI829000	EPI829006	EPI829002	EPI829001	2016-06-15
A/swine/Gunma/6-2591/2016	EPI829114	EPI829115	EPI829113	EPI829117	EPI829110	EPI829116	EPI829112	EPI829111	2016-06-21
A/swine/Gunma/6-2589/2016	EPI829107	EPI829106	EPI829105	EPI829109	EPI829102	EPI829108	EPI829104	EPI829103	2016-06-21
A/swine/Gunma/6-2588/2016	EPI829098	EPI829099	EPI829097	EPI829101	EPI829094	EPI829100	EPI829096	EPI829095	2016-06-21
A/swine/Gunma/6-2610/2016	EPI829074	EPI829075	EPI829073	EPI829077	EPI829070	EPI829076	EPI829072	EPI829071	2016-06-21
A/swine/Gunma/6-2613/2016	EPI829066	EPI829067	EPI829065	EPI829069	EPI829062	EPI829068	EPI829064	EPI829063	2016-06-21
A/swine/Gunma/6-2593/2016	EPI829027	EPI829028	EPI829026	EPI829030	EPI829023	EPI829029	EPI829025	EPI829024	2016-06-21
A/swine/Gunma/6-2595/2016	EPI829019	EPI829020	EPI829018	EPI829022	EPI829015	EPI829021	EPI829017	EPI829016	2016-06-21
A/swine/Gunma/10-2643/2016	EPI829584	EPI829585	EPI829583	EPI829587	EPI829580	EPI829586	EPI829582	EPI829581	2016-06-23
A/swine/Chiba/1-2690/2016	EPI857914	EPI857915	EPI857913	EPI857917	EPI857910	EPI857916	EPI857912	EPI857911	2016-07-01
A/swine/Chiba/1-2687/2016	EPI829576	EPI829577	EPI829575	EPI829579	EPI829572	EPI829578	EPI829574	EPI829573	2016-07-01
A/swine/Gunma/12-2730/2016	EPI829624	EPI829625	EPI829623	EPI829627	EPI829620	EPI829626	EPI829622	EPI829621	2016-07-11
A/swine/Gunma/7-2765/2016	EPI857986	EPI857987	EPI857985	EPI857989	EPI857982	EPI857988	EPI857984	EPI857983	2016-07-13
A/swine/Gunma/SVB38/2016	EPI1020076	EPI1020077	EPI1020075	EPI1020079	EPI1020072	EPI1020078	EPI1020074	EPI1020073	2016-07-16
A/swine/Gunma/6-2856/2016	EPI829728	EPI829729	EPI829727	EPI829731	EPI829724	EPI829730	EPI829726	EPI829725	2016-07-19
A/swine/Gunma/6-2855/2016	EPI829720	EPI829721	EPI829719	EPI829723	EPI829716	EPI829722	EPI829718	EPI829717	2016-07-19
A/swine/Gunma/6-2853/2016	EPI829712	EPI829713	EPI829711	EPI829715	EPI829708	EPI829714	EPI829710	EPI829709	2016-07-19
A/swine/Gunma/6-2852/2016	EPI829704	EPI829705	EPI829703	EPI829707	EPI829700	EPI829706	EPI829702	EPI829701	2016-07-19
A/swine/Gunma/6-2850/2016	EPI829696	EPI829697	EPI829695	EPI829699	EPI829692	EPI829698	EPI829694	EPI829693	2016-07-19
A/swine/Gunma/6-2848/2016	EPI829688	EPI829689	EPI829687	EPI829691	EPI829684	EPI829690	EPI829686	EPI829685	2016-07-19
A/swine/Gunma/6-2847/2016	EPI829680	EPI829681	EPI829679	EPI829683	EPI829676	EPI829682	EPI829678	EPI829677	2016-07-19
A/swine/Gunma/6-2846/2016	EPI829672	EPI829673	EPI829671	EPI829675	EPI829668	EPI829674	EPI829670	EPI829669	2016-07-19
A/swine/Gunma/6-2843/2016	EPI829664	EPI829665	EPI829663	EPI829667	EPI829660	EPI829666	EPI829662	EPI829661	2016-07-19
A/swine/Gunma/6-2842/2016	EPI829656	EPI829657	EPI829655	EPI829659	EPI829652	EPI829658	EPI829654	EPI829653	2016-07-19
A/swine/Gunma/6-2839/2016	EPI829648	EPI829649	EPI829647	EPI829651	EPI829644	EPI829650	EPI829646	EPI829645	2016-07-19
A/swine/Gunma/6-2838/2016	EPI829640	EPI829641	EPI829639	EPI829643	EPI829636	EPI829642	EPI829638	EPI829637	2016-07-19
A/swine/Gunma/6-2837/2016	EPI829632	EPI829633	EPI829631	EPI829635	EPI829628	EPI829634	EPI829630	EPI829629	2016-07-19
A/swine/Gunma/6-2844/2016	EPI829471	EPI829472	EPI829470	EPI829474	EPI829467	EPI829473	EPI829469	EPI829468	2016-07-19
A/swine/Gunma/11-2902/2016	EPI956008	EPI956009	EPI956007	EPI961910	EPI956004	EPI956010	EPI956006	EPI956005	2016-07-21
A/swine/Gunma/11-2910/2016	EPI829600	EPI829601	EPI829599	EPI829603	EPI829596	EPI829602	EPI829598	EPI829597	2016-07-21
A/swine/Gunma/10-2878/2016	EPI829592	EPI829593	EPI829591	EPI829595	EPI829588	EPI829594	EPI829590	EPI829589	2016-07-21
A/swine/Gunma/SVB47/2016	EPI1020084	EPI1020085	EPI1020083	EPI1020087	EPI1020080	EPI1020086	EPI1020082	EPI1020081	2016-08-08
A/swine/Gunma/SVB462/2016	EPI1020068	EPI1020069	EPI1020067	EPI1020071	EPI1020064	EPI1020070	EPI1020066	EPI1020065	2016-08-08
A/swine/Gunma/8-2986/2016	EPI857754	EPI857755	EPI857753	EPI857757	EPI857750	EPI857756	EPI857752	EPI857751	2016-08-10
A/swine/Gunma/12-2999/2016	EPI857826	EPI857827	EPI857825	EPI857829	EPI857822	EPI857828	EPI857824	EPI857823	2016-08-15
A/swine/Gunma/11-3106/2016	EPI857938	EPI857939	EPI857937	EPI857941	EPI857934	EPI857940	EPI857936	EPI857935	2016-08-18
A/swine/Gunma/10-3066/2016	EPI857922	EPI857923	EPI857921	EPI857925	EPI857918	EPI857924	EPI857920	EPI857919	2016-08-18
A/swine/Gunma/10-3057/2016	EPI857850	EPI857851	EPI857849	EPI857853	EPI857846	EPI857852	EPI857848	EPI857847	2016-08-18
A/swine/Gunma/11-3098/2016	EPI857770	EPI857771	EPI857769	EPI857773	EPI857766	EPI857772	EPI857768	EPI857767	2016-08-18
A/swine/Gunma/7-3143/2016	EPI857842	EPI857843	EPI857841	EPI857845	EPI857838	EPI857844	EPI857840	EPI857839	2016-08-24
A/swine/Chiba/1-3203/2016	EPI956029	EPI956030	EPI956028	EPI961907	EPI956025	EPI956031	EPI956027	EPI956026	2016-08-30
A/swine/Gunma/6-3180/2016	EPI857994	EPI857995	EPI857993	EPI857997	EPI857990	EPI857996	EPI857992	EPI857991	2016-08-30
A/swine/Gunma/6-3178/2016	EPI857978	EPI857979	EPI857977	EPI857981	EPI857974	EPI857980	EPI857976	EPI857975	2016-08-30
A/swine/Gunma/6-3175/2016	EPI857970	EPI857971	EPI857969	EPI857973	EPI857966	EPI857972	EPI857968	EPI857967	2016-08-30
A/swine/Chiba/1-3227/2016	EPI857962	EPI857963	EPI857961	EPI857965	EPI857958	EPI857964	EPI857960	EPI857959	2016-08-30
A/swine/Gunma/6-3174/2016	EPI857818	EPI857819	EPI857817	EPI857821	EPI857814	EPI857820	EPI857816	EPI857815	2016-08-30
A/swine/Gunma/6-3172/2016	EPI857802	EPI857803	EPI857801	EPI857805	EPI857798	EPI857804	EPI857800	EPI857799	2016-08-30
A/swine/Gunma/6-3179/2016	EPI857794	EPI857795	EPI857793	EPI857797	EPI857790	EPI857796	EPI857792	EPI857791	2016-08-30
A/swine/Chiba/1-3204/2016	EPI857786	EPI857787	EPI857785	EPI857789	EPI857782	EPI857788	EPI857784	EPI857783	2016-08-30
A/swine/Gunma/6-3177/2016	EPI857778	EPI857779	EPI857777	EPI857781	EPI857774	EPI857780	EPI857776	EPI857775	2016-08-30
A/swine/Gunma/12-3253/2016	EPI857930	EPI857931	EPI857929	EPI857933	EPI857926	EPI857932	EPI857928	EPI857927	2016-09-05
A/swine/Miyazaki/SVB56-2/2016	EPI955982	EPI955983	EPI955981	EPI955985	EPI955978	EPI955984	EPI955980	EPI955979	2016-09-13
A/swine/Miyazaki/SVB56-1/2016	EPI955896	EPI955897	EPI955895	EPI955899	EPI955892	EPI955898	EPI955894	EPI955893	2016-09-13
A/swine/Gunma/9-3314/2016	EPI857946	EPI857947	EPI857945	EPI857949	EPI857942	EPI857948	EPI857944	EPI857943	2016-09-14
A/swine/Gunma/9-3311/2016	EPI857890	EPI857891	EPI857889	EPI857893	EPI857886	EPI857892	EPI857888	EPI857887	2016-09-14
A/swine/Gunma/8-2977/2016	EPI857882	EPI857883	EPI857881	EPI857885	EPI857878	EPI857884	EPI857880	EPI857879	2016-09-14
A/swine/Gunma/7-3272/2016	EPI857874	EPI857875	EPI857873	EPI857877	EPI857870	EPI857876	EPI857872	EPI857871	2016-09-14
A/swine/Gunma/9-3315/2016	EPI857810	EPI857811	EPI857809	EPI857813	EPI857806	EPI857812	EPI857808	EPI857807	2016-09-14
A/swine/Gunma/6-3393/2016	EPI857906	EPI857907	EPI857905	EPI857909	EPI857902	EPI857908	EPI857904	EPI857903	2016-09-20
A/swine/Gunma/6-3399/2016	EPI857866	EPI857867	EPI857865	EPI857869	EPI857862	EPI857868	EPI857864	EPI857863	2016-09-20
A/swine/Gunma/6-3391/2016	EPI857858	EPI857859	EPI857857	EPI857861	EPI857854	EPI857860	EPI857856	EPI857855	2016-09-20
A/swine/Gunma/6-3397/2016	EPI857834	EPI857835	EPI857833	EPI857837	EPI857830	EPI857836	EPI857832	EPI857831	2016-09-20
A/swine/Gunma/6-3392/2016	EPI857762	EPI857763	EPI857761	EPI857765	EPI857758	EPI857764	EPI857760	EPI857759	2016-09-20
A/swine/Gunma/8-3424/2016	EPI860332	EPI860333	EPI860331	EPI860335	EPI860328	EPI860334	EPI860330	EPI860329	2016-09-22
A/swine/Hokkaido/4-3490/2016	EPI860324	EPI860325	EPI860323	EPI860327	EPI860320	EPI860326	EPI860322	EPI860321	2016-09-26
A/swine/Chiba/1-3631/2016	EPI860364	EPI860365	EPI860363	EPI860367	EPI860360	EPI860366	EPI860362	EPI860361	2016-09-30
A/swine/Chiba/1-3641/2016	EPI860292	EPI860293	EPI860291	EPI860295	EPI860288	EPI860294	EPI860290	EPI860289	2016-09-30
A/swine/Chiba/1-3656/2016	EPI860252	EPI860253	EPI860251	EPI860255	EPI860248	EPI860254	EPI860250	EPI860249	2016-09-30
A/swine/Gunma/12-3705/2016	EPI860380	EPI860381	EPI860379	EPI860383	EPI860376	EPI860382	EPI860378	EPI860377	2016-10-03
A/swine/Gunma/12-3697/2016	EPI860308	EPI860309	EPI860307	EPI860311	EPI860304	EPI860310	EPI860306	EPI860305	2016-10-03
A/swine/Gunma/12-3700/2016	EPI860284	EPI860285	EPI860283	EPI860287	EPI860280	EPI860286	EPI860282	EPI860281	2016-10-03
A/swine/Gunma/12-3704/2016	EPI860268	EPI860269	EPI860267	EPI860271	EPI860264	EPI860270	EPI860266	EPI860265	2016-10-03
A/swine/Chiba/1-3730/2016	EPI860372	EPI860373	EPI860371	EPI860375	EPI860368	EPI860374	EPI860370	EPI860369	2016-10-04
A/swine/Chiba/1-3727/2016	EPI860340	EPI860341	EPI860339	EPI860343	EPI860336	EPI860342	EPI860338	EPI860337	2016-10-04
A/swine/Gunma/9-3786/2016	EPI860348	EPI860349	EPI860347	EPI860351	EPI860344	EPI860350	EPI860346	EPI860345	2016-10-12
A/swine/Gunma/7-3736/2016	EPI860316	EPI860317	EPI860315	EPI860319	EPI860312	EPI860318	EPI860314	EPI860313	2016-10-12
A/swine/Gunma/9-3780/2016	EPI860300	EPI860301	EPI860299	EPI860303	EPI860296	EPI860302	EPI860298	EPI860297	2016-10-12
A/swine/Gunma/7-3732/2016	EPI860276	EPI860277	EPI860275	EPI860279	EPI860272	EPI860278	EPI860274	EPI860273	2016-10-12
A/swine/Gunma/7-3735/2016	EPI860260	EPI860261	EPI860259	EPI860263	EPI860256	EPI860262	EPI860258	EPI860257	2016-10-12
A/swine/Gunma/8-3816/2016	EPI861116	EPI861117	EPI861115	EPI861119	EPI861112	EPI861118	EPI861114	EPI861113	2016-10-13
A/swine/Gunma/8-3820/2016	EPI861108	EPI861109	EPI861107	EPI861111	EPI861104	EPI861110	EPI861106	EPI861105	2016-10-13
A/swine/Gunma/8-3805/2016	EPI861092	EPI861093	EPI861091	EPI861095	EPI861088	EPI861094	EPI861090	EPI861089	2016-10-13
A/swine/Gunma/8-3818/2016	EPI861084	EPI861085	EPI861083	EPI861087	EPI861080	EPI861086	EPI861082	EPI861081	2016-10-13
A/swine/Gunma/8-3819/2016	EPI861076	EPI861077	EPI861075	EPI861079	EPI861072	EPI861078	EPI861074	EPI861073	2016-10-13
A/swine/Gunma/8-3806/2016	EPI861068	EPI861069	EPI861067	EPI861071	EPI861064	EPI861070	EPI861066	EPI861065	2016-10-13
A/swine/Gunma/8-3807/2016	EPI861052	EPI861053	EPI861051	EPI861055	EPI861048	EPI861054	EPI861050	EPI861049	2016-10-13
A/swine/Gunma/8-3808/2016	EPI861044	EPI861045	EPI861043	EPI861047	EPI861040	EPI861046	EPI861042	EPI861041	2016-10-13
A/swine/Gunma/8-3809/2016	EPI861028	EPI861029	EPI861027	EPI861031	EPI861024	EPI861030	EPI861026	EPI861025	2016-10-13
A/swine/Gunma/8-3811/2016	EPI861020	EPI861021	EPI861019	EPI861023	EPI861016	EPI861022	EPI861018	EPI861017	2016-10-13
A/swine/Gunma/8-3797/2016	EPI860356	EPI860357	EPI860355	EPI860359	EPI860352	EPI860358	EPI860354	EPI860353	2016-10-13
A/swine/Gunma/6-3829/2016	EPI955928	EPI955929	EPI955927	EPI955931	EPI955924	EPI955930	EPI955926	EPI955925	2016-10-18
A/swine/Aichi/30-3862/2016	EPI861124	EPI861125	EPI861123	EPI861127	EPI861120	EPI861126	EPI861122	EPI861121	2016-10-18
A/swine/Aichi/30-3863/2016	EPI861100	EPI861101	EPI861099	EPI861103	EPI861096	EPI861102	EPI861098	EPI861097	2016-10-18
A/swine/Gunma/10-3877/2016	EPI861060	EPI861061	EPI861059	EPI861063	EPI861056	EPI861062	EPI861058	EPI861057	2016-10-20
A/swine/Gunma/11-3907/2016	EPI861036	EPI861037	EPI861035	EPI861039	EPI861032	EPI861038	EPI861034	EPI861033	2016-10-20
A/swine/Nagasaki/2/2016	EPI962562	EPI958838	EPI958837	EPI958841	EPI958834	EPI958839	EPI958836	EPI958835	2016-10-25
A/swine/Nagasaki/1/2016	EPI955920	EPI955921	EPI955919	EPI955923	EPI955916	EPI955922	EPI955918	EPI955917	2016-10-25
A/swine/Gunma/9-4150/2017	EPI956062	EPI956063	EPI956061	EPI961901	EPI956058	EPI961902	EPI956060	EPI956059	2017-01-10
A/swine/Gunma/9-4154/2017	EPI956043	EPI956044	EPI956042	EPI961905	EPI956039	EPI956045	EPI956041	EPI956040	2017-01-10
A/swine/Gunma/9-4156/2017	EPI955975	EPI955976	EPI955974	EPI961911	EPI955971	EPI955977	EPI955973	EPI955972	2017-01-10
A/swine/Gunma/9-4149/2017	EPI955958	EPI955959	EPI955957	EPI961913	EPI955954	EPI961912	EPI955956	EPI955955	2017-01-10
A/swine/Gunma/6-4101/2017	EPI955943	EPI955944	EPI955942	EPI955946	EPI955939	EPI955945	EPI955941	EPI955940	2017-01-10
A/swine/Gunma/9-4151/2017	EPI955936	EPI955937	EPI955935	EPI961915	EPI955932	EPI955938	EPI955934	EPI955933	2017-01-10
A/swine/Gunma/7-4164/2017	EPI956068	EPI956069	EPI956067	EPI961899	EPI956064	EPI961900	EPI956066	EPI956065	2017-01-11
A/swine/Gunma/7-4166/2017	EPI956050	EPI956051	EPI956049	EPI961903	EPI956046	EPI961904	EPI956048	EPI956047	2017-01-11
A/swine/Gunma/7-4161/2017	EPI955951	EPI955952	EPI955950	EPI961914	EPI955947	EPI955953	EPI955949	EPI955948	2017-01-11
A/swine/Chiba/1-4252/2017	EPI955967	EPI955968	EPI955966	EPI955970	EPI955963	EPI955969	EPI955965	EPI955964	2017-02-03
A/swine/Chiba/1-4249/2017	EPI955912	EPI955913	EPI955911	EPI955915	EPI955908	EPI955914	EPI955910	EPI955909	2017-02-03
A/swine/Chiba/1-4251/2017	EPI955904	EPI955905	EPI955903	EPI955907	EPI955900	EPI955906	EPI955902	EPI955901	2017-02-03
A/swine/Chiba/1-4250/2017	EPI955888	EPI955889	EPI955887	EPI955891	EPI955884	EPI955890	EPI955886	EPI955885	2017-02-03
A/swine/Gunma/SV105/2017	EPI1006126	EPI1006127	EPI1006125	EPI1009476	EPI1006122	EPI1006128	EPI1006124	EPI1006123	2017-03-01
A/swine/Gunma/SVB-110/2017	EPI1006133	EPI1006134	EPI1006132	EPI1009477	EPI1006129	EPI1006135	EPI1006131	EPI1006130	2017-03-08
A/swine/Gunma/34-4278/2017	EPI1028130	EPI1028131	EPI1028129	EPI1030793	EPI1028126	EPI1030794	EPI1028128	EPI1028127	2017-04-17
A/swine/Gunma/7-4290/2017	EPI1028198	EPI1028199	EPI1028197	EPI1030795	EPI1028194	EPI1030796	EPI1028196	EPI1028195	2017-04-19
A/swine/Gunma/7-4291/2017	EPI1028192	EPI1028193	EPI1028191	EPI1030797	EPI1028188	EPI1030798	EPI1028190	EPI1028189	2017-04-19
A/swine/Gunma/7-4308/2017	EPI1028166	EPI1028167	EPI1028165	EPI1030801	EPI1028162	EPI1030802	EPI1028164	EPI1028163	2017-04-19
A/swine/Gunma/7-4295/2017	EPI1028109	EPI1028110	EPI1028108	EPI1030799	EPI1028105	EPI1028111	EPI1028107	EPI1028106	2017-04-19
A/swine/Gunma/7-4301/2017	EPI1028095	EPI1028096	EPI1028094	EPI1030800	EPI1028091	EPI1028097	EPI1028093	EPI1028092	2017-04-19
A/swine/Gunma/6-4503/2017	EPI1028158	EPI1028159	EPI1028157	EPI1028161	EPI1028154	EPI1028160	EPI1028156	EPI1028155	2017-04-25
A/swine/Gunma/6-4499/2017	EPI1028150	EPI1028151	EPI1028149	EPI1028153	EPI1028146	EPI1028152	EPI1028148	EPI1028147	2017-04-25
A/swine/Gunma/6-4506/2017	EPI1028143	EPI1028144	EPI1028142	EPI1028145	EPI1028139	EPI1030804	EPI1028141	EPI1028140	2017-04-25
A/swine/Gunma/6-4504/2017	EPI1028123	EPI1028124	EPI1028122	EPI1030803	EPI1028119	EPI1028125	EPI1028121	EPI1028120	2017-04-25
A/swine/Gunma/35-4607/2017	EPI1028172	EPI1028173	EPI1028171	EPI1030805	EPI1028168	EPI1030806	EPI1028170	EPI1028169	2017-04-27
A/swine/Chiba/1-4650/2017	EPI1046732	EPI1046733	EPI1046731	EPI1046819	EPI1046728	EPI1046734	EPI1046730	EPI1046729	2017-04-30
A/swine/Chiba/1-4655/2017	EPI1028204	EPI1028205	EPI1028203	EPI1030809	EPI1028200	EPI1028206	EPI1028202	EPI1028201	2017-04-30
A/swine/Chiba/1-4656/2017	EPI1028185	EPI1028186	EPI1028184	EPI1030810	EPI1028181	EPI1028187	EPI1028183	EPI1028182	2017-04-30
A/swine/Chiba/1-4657/2017	EPI1028178	EPI1028179	EPI1028177	EPI1030811	EPI1028174	EPI1028180	EPI1028176	EPI1028175	2017-04-30
A/swine/Chiba/1-4659/2017	EPI1028136	EPI1028137	EPI1028135	EPI1030812	EPI1028132	EPI1028138	EPI1028134	EPI1028133	2017-04-30
A/swine/Chiba/1-4651/2017	EPI1028116	EPI1028117	EPI1028115	EPI1030808	EPI1028112	EPI1028118	EPI1028114	EPI1028113	2017-04-30
A/swine/Chiba/1-4649/2017	EPI1028102	EPI1028103	EPI1028101	EPI1030807	EPI1028098	EPI1028104	EPI1028100	EPI1028099	2017-04-30
A/swine/Niigata/10/2017	EPI1038039	EPI1038040	EPI1038038	EPI1038041	EPI1038035	EPI1038043	EPI1038037	EPI1038036	2017-05-15
A/swine/Niigata/2/2017-MD2	EPI1038031	EPI1038032	EPI1038030	EPI1038034	EPI1038027	EPI1038033	EPI1038029	EPI1038028	2017-05-15
A/swine/Niigata/6/2017-MD2	EPI1038023	EPI1038024	EPI1038022	EPI1038026	EPI1038019	EPI1038025	EPI1038021	EPI1038020	2017-05-15
A/swine/Niigata/8/2017	EPI1038016	EPI1038017	EPI1038015	EPI1038018	EPI1038012	EPI1038049	EPI1038014	EPI1038013	2017-05-15
A/swine/Niigata/9/2017	EPI1038009	EPI1038010	EPI1038008	EPI1038011	EPI1038005	EPI1038052	EPI1038007	EPI1038006	2017-05-15
A/swine/Niigata/2/2017	EPI1038002	EPI1038003	EPI1038001	EPI1038004	EPI1037998	EPI1038053	EPI1038000	EPI1037999	2017-05-15
A/swine/Niigata/4/2017	EPI1037994	EPI1037995	EPI1037993	EPI1037997	EPI1037990	EPI1037996	EPI1037992	EPI1037991	2017-05-15
A/swine/Gunma/7-4787/2017	EPI1084646	EPI1084647	EPI1084645	EPI1084649	EPI1084642	EPI1084648	EPI1084644	EPI1084643	2017-07-12
A/swine/Gunma/7-4794/2017	EPI1080540	EPI1080541	EPI1080539	EPI1080822	EPI1080536	EPI1080542	EPI1080538	EPI1080537	2017-07-12
A/swine/Gunma/7-4795/2017	EPI1080533	EPI1080534	EPI1080532	EPI1080821	EPI1080529	EPI1080535	EPI1080531	EPI1080530	2017-07-12
A/swine/Gunma/7-4796/2017	EPI1080507	EPI1080508	EPI1080506	EPI1080815	EPI1080503	EPI1080509	EPI1080505	EPI1080504	2017-07-12
A/swine/Gunma/7-4792/2017	EPI1080500	EPI1080501	EPI1080499	EPI1080814	EPI1080496	EPI1080502	EPI1080498	EPI1080497	2017-07-12
A/swine/Gunma/7-4793/2017	EPI1080486	EPI1080487	EPI1080485	EPI1080489	EPI1080482	EPI1080488	EPI1080484	EPI1080483	2017-07-12
A/swine/Gunma/7-4791/2017	EPI1080479	EPI1080480	EPI1080478	EPI1080560	EPI1080475	EPI1080481	EPI1080477	EPI1080476	2017-07-12
A/swine/Gunma/12-4832/2017	EPI1080554	EPI1080555	EPI1080553	EPI1080824	EPI1080550	EPI1080556	EPI1080552	EPI1080551	2017-07-17
A/swine/Gunma/12-4829/2017	EPI1080547	EPI1080548	EPI1080546	EPI1080823	EPI1080543	EPI1080549	EPI1080545	EPI1080544	2017-07-17
A/swine/Gunma/12-4827/2017	EPI1080514	EPI1080515	EPI1080513	EPI1080816	EPI1080510	EPI1080817	EPI1080512	EPI1080511	2017-07-17
A/swine/Gunma/12-4820/2017	EPI1080473	EPI1080474	EPI1080472	EPI1080558	EPI1080469	EPI1080559	EPI1080471	EPI1080470	2017-07-17
A/swine/Gunma/34-4898/2017	EPI1080520	EPI1080521	EPI1080519	EPI1080818	EPI1080516	EPI1080819	EPI1080518	EPI1080517	2017-07-24
A/swine/Chiba/1-4957/2017	EPI1080526	EPI1080527	EPI1080525	EPI1080820	EPI1080522	EPI1080528	EPI1080524	EPI1080523	2017-07-26
A/swine/Chiba/1-4958/2017	EPI1080493	EPI1080494	EPI1080492	EPI1080812	EPI1080813	EPI1080495	EPI1080491	EPI1080490	2017-07-26
A/swine/Chiba/1-4939/2017	EPI1080466	EPI1080467	EPI1080465	EPI1080557	EPI1080462	EPI1080468	EPI1080464	EPI1080463	2017-07-26
A/swine/Gunma/SVB-160-1/2017	EPI1138313	EPI1138314	EPI1138312	EPI1140313	EPI1138309	EPI1138315	EPI1138311	EPI1138310	2017-08-17
A/swine/Gunma/SVB-160-2/2017	EPI1138291	EPI1138292	EPI1138290	EPI1139699	EPI1138287	EPI1138293	EPI1138289	EPI1138288	2017-08-17
A/swine/Gunma/SVB-164/2017	EPI1138306	EPI1138307	EPI1138305	EPI1140312	EPI1138302	EPI1138308	EPI1138304	EPI1138303	2017-08-31
A/swine/Kagoshima/SVB-167/2017	EPI1138268	EPI1138269	EPI1138267	EPI1138271	EPI1138264	EPI1138270	EPI1138266	EPI1138265	2017-09-12
A/swine/Gunma/SVB-170/2017	EPI1138276	EPI1138277	EPI1138275	EPI1139698	EPI1138272	EPI1138278	EPI1138274	EPI1138273	2017-09-14
A/swine/Gunma/12-5186/2017	EPI1138328	EPI1138329	EPI1138327	EPI1138331	EPI1138324	EPI1138330	EPI1138326	EPI1138325	2017-10-09
A/swine/Gunma/12-5196/2017	EPI1138320	EPI1138321	EPI1138319	EPI1138323	EPI1138316	EPI1138322	EPI1138318	EPI1138317	2017-10-09
A/swine/Gunma/12-5183/2017	EPI1138298	EPI1138299	EPI1138297	EPI1138301	EPI1138294	EPI1138300	EPI1138296	EPI1138295	2017-10-09
A/swine/Gunma/12-5189/2017	EPI1138260	EPI1138261	EPI1138259	EPI1138263	EPI1138256	EPI1138262	EPI1138258	EPI1138257	2017-10-09
A/swine/Gunma/7-5246/2017	EPI1138252	EPI1138253	EPI1138251	EPI1138255	EPI1138248	EPI1138254	EPI1138250	EPI1138249	2017-10-11
A/swine/Gunma/6-5359/2017	EPI1138359	EPI1138360	EPI1138358	EPI1138362	EPI1138355	EPI1138361	EPI1138357	EPI1138356	2017-10-17
A/swine/Gunma/6-5344/2017	EPI1138351	EPI1138352	EPI1138350	EPI1138354	EPI1138347	EPI1138353	EPI1138349	EPI1138348	2017-10-17
A/swine/Gunma/6-5357/2017	EPI1138336	EPI1138337	EPI1138335	EPI1138339	EPI1138332	EPI1138338	EPI1138334	EPI1138333	2017-10-17
A/swine/Gunma/6-5337/2017	EPI1138283	EPI1138284	EPI1138282	EPI1138286	EPI1138279	EPI1138285	EPI1138281	EPI1138280	2017-10-17
A/swine/Gunma/6-5333/2017	EPI1138244	EPI1138245	EPI1138243	EPI1138247	EPI1138240	EPI1138246	EPI1138242	EPI1138241	2017-10-17
A/swine/Gunma/6-5345/2017	EPI1138236	EPI1138237	EPI1138235	EPI1138239	EPI1138232	EPI1138238	EPI1138234	EPI1138233	2017-10-17
A/swine/Gunma/6-5334/2017	EPI1138229	EPI1138230	EPI1138228	EPI1139697	EPI1138225	EPI1138231	EPI1138227	EPI1138226	2017-10-17
A/swine/Chiba/1-5413/2017	EPI1138344	EPI1138345	EPI1138343	EPI1140314	EPI1138340	EPI1138346	EPI1138342	EPI1138341	2017-10-31
A/swine/Gunma/SVB-195-1/2017	EPI1138367	EPI1138368	EPI1138366	EPI1140315	EPI1138363	EPI1138369	EPI1138365	EPI1138364	2017-11-29
A/swine/Aichi/1/2018	EPI1255829	EPI1255830	EPI1255828	EPI1255832	EPI1255825	EPI1255831	EPI1255827	EPI1255826	2018-01-01
A/swine/Gunma/12-5435/2018	EPI1201502	EPI1201503	EPI1201501	EPI1201505	EPI1201498	EPI1201504	EPI1201500	EPI1201499	2018-01-08
A/swine/Gunma/6-5516/2018	EPI1201583	EPI1201584	EPI1201582	EPI1201586	EPI1201579	EPI1201585	EPI1201581	EPI1201580	2018-01-16
A/swine/Gunma/6-5541/2018	EPI1201559	EPI1201560	EPI1201558	EPI1201562	EPI1201555	EPI1201561	EPI1201557	EPI1201556	2018-01-16
A/swine/Gunma/6-5520/2018	EPI1201518	EPI1201519	EPI1201517	EPI1201521	EPI1201514	EPI1201520	EPI1201516	EPI1201515	2018-01-16
A/swine/Gunma/35-5573/2018	EPI1201606	EPI1201607	EPI1201605	EPI1201609	EPI1201602	EPI1201608	EPI1201604	EPI1201603	2018-01-17
A/swine/Gunma/35-5597/2018	EPI1201591	EPI1201592	EPI1201590	EPI1203746	EPI1201587	EPI1201593	EPI1201589	EPI1201588	2018-01-17
A/swine/Gunma/7-5557/2018	EPI1201551	EPI1201552	EPI1201550	EPI1201554	EPI1201547	EPI1201553	EPI1201549	EPI1201548	2018-01-17
A/swine/Gunma/9-5603/2018	EPI1201598	EPI1201599	EPI1201597	EPI1201601	EPI1201594	EPI1201600	EPI1201596	EPI1201595	2018-01-24
A/swine/Chiba/1-5633/2018	EPI1201622	EPI1201623	EPI1201621	EPI1201625	EPI1201618	EPI1201624	EPI1201620	EPI1201619	2018-02-07
A/swine/Chiba/1-5638/2018	EPI1201614	EPI1201615	EPI1201613	EPI1201617	EPI1201610	EPI1201616	EPI1201612	EPI1201611	2018-02-07
A/swine/Chiba/1-5640/2018	EPI1201535	EPI1201536	EPI1201533	EPI1201538	EPI1201530	EPI1201537	EPI1201532	EPI1201531	2018-02-07
A/swine/Tochigi/1/2018	EPI1255813	EPI1255814	EPI1255812	EPI1255816	EPI1255809	EPI1255815	EPI1255811	EPI1255810	2018-05-04
A/swine/Tochigi/2/2018	EPI1255805	EPI1255806	EPI1255804	EPI1255808	EPI1255801	EPI1255807	EPI1255803	EPI1255802	2018-05-04
A/swine/Tochigi/3/2018	EPI1255798	EPI1255799	EPI1255797	EPI1256189	EPI1255794	EPI1255800	EPI1255796	EPI1255795	2018-05-04
A/swine/Gunma/7-1/2018	EPI1513702	EPI1513703	EPI1513701	EPI1513705	EPI1513698	EPI1513704	EPI1513700	EPI1513699	2018-07-01
A/swine/Niigata/1/2018	EPI1337430	EPI1337431	EPI1337429	EPI1337433	EPI1337426	EPI1337432	EPI1337428	EPI1337427	2018-08-28
A/swine/Niigata/2/2018	EPI1337422	EPI1337423	EPI1337421	EPI1337425	EPI1337418	EPI1337424	EPI1337420	EPI1337419	2018-08-28
A/swine/Gunma/34-5853/2018	EPI1352906	EPI1352907	EPI1352905	EPI1352909	EPI1352902	EPI1352908	EPI1352904	EPI1352903	2018-10-02
A/swine/Gunma/34-5852/2018	EPI1352882	EPI1352883	EPI1352881	EPI1352885	EPI1352878	EPI1352884	EPI1352880	EPI1352879	2018-10-02
A/swine/Gunma/7-6085/2018	EPI1336117	EPI1336118	EPI1336116	EPI1336120	EPI1336113	EPI1336119	EPI1336115	EPI1336114	2018-10-04
A/swine/Kagoshima/37-6339/2018	EPI1352914	EPI1352915	EPI1352913	EPI1352917	EPI1352910	EPI1352916	EPI1352912	EPI1352911	2018-10-08
A/swine/Gunma/12-5959/2018	EPI1352874	EPI1352875	EPI1352873	EPI1352877	EPI1352870	EPI1352876	EPI1352872	EPI1352871	2018-10-08
A/swine/Gunma/12-5957/2018	EPI1336165	EPI1336166	EPI1336164	EPI1336168	EPI1336161	EPI1336167	EPI1336163	EPI1336162	2018-10-08
A/swine/Gunma/35-6163/2018	EPI1336229	EPI1336230	EPI1336228	EPI1336232	EPI1336225	EPI1336231	EPI1336227	EPI1336226	2018-10-09
A/swine/Gunma/6-6129/2018	EPI1336149	EPI1336150	EPI1336148	EPI1336152	EPI1336145	EPI1336151	EPI1336147	EPI1336146	2018-10-09
A/swine/Gunma/6-6132/2018	EPI1336141	EPI1336142	EPI1336140	EPI1336144	EPI1336137	EPI1336143	EPI1336139	EPI1336138	2018-10-09
A/swine/Gunma/6-6142/2018	EPI1336125	EPI1336126	EPI1336124	EPI1336128	EPI1336121	EPI1336127	EPI1336123	EPI1336122	2018-10-09
A/swine/Gunma/6-6131/2018	EPI1336093	EPI1336094	EPI1336092	EPI1336096	EPI1336089	EPI1336095	EPI1336091	EPI1336090	2018-10-09
A/swine/Gunma/6-6133/2018	EPI1337414	EPI1337415	EPI1337413	EPI1337417	EPI1337410	EPI1337416	EPI1337412	EPI1337411	2018-10-09
A/swine/Gunma/6-6135/2018	EPI1337406	EPI1337407	EPI1337405	EPI1337409	EPI1337402	EPI1337408	EPI1337404	EPI1337403	2018-10-09
A/swine/Gunma/40-6193/2018	EPI1336274	EPI1336275	EPI1336273	EPI1336277	EPI1336270	EPI1336276	EPI1336272	EPI1336271	2018-10-10
A/swine/Gunma/40-6192/2018	EPI1336266	EPI1336267	EPI1336265	EPI1336269	EPI1336262	EPI1336268	EPI1336264	EPI1336263	2018-10-10
A/swine/Gunma/40-6196/2018	EPI1336258	EPI1336259	EPI1336257	EPI1336261	EPI1336254	EPI1336260	EPI1336256	EPI1336255	2018-10-10
A/swine/Gunma/40-6195/2018	EPI1336221	EPI1336222	EPI1336220	EPI1336224	EPI1336217	EPI1336223	EPI1336219	EPI1336218	2018-10-10
A/swine/Gunma/40-6206/2018	EPI1336157	EPI1336158	EPI1336156	EPI1336160	EPI1336153	EPI1336159	EPI1336155	EPI1336154	2018-10-10
A/swine/Tottori/41-6255/2018	EPI1352890	EPI1352891	EPI1352889	EPI1352893	EPI1352886	EPI1352892	EPI1352888	EPI1352887	2018-10-16
A/swine/Tottori/41-6260/2018	EPI1336245	EPI1336246	EPI1336244	EPI1336248	EPI1336241	EPI1336247	EPI1336243	EPI1336242	2018-10-16
A/swine/Tottori/41-6257/2018	EPI1336181	EPI1336182	EPI1336180	EPI1336184	EPI1336177	EPI1336183	EPI1336179	EPI1336178	2018-10-16
A/swine/Chiba/1-6328/2018	EPI1352898	EPI1352899	EPI1352897	EPI1352901	EPI1352894	EPI1352900	EPI1352896	EPI1352895	2018-11-06
A/swine/Chiba/1-6325/2018	EPI1336237	EPI1336238	EPI1336236	EPI1336240	EPI1336233	EPI1336239	EPI1336235	EPI1336234	2018-11-06
A/swine/Kagoshima/37-6342/2018	EPI1336189	EPI1336190	EPI1336188	EPI1336192	EPI1336185	EPI1336191	EPI1336187	EPI1336186	2018-11-08
A/swine/Tochigi/44-1/2018	EPI1336213	EPI1336214	EPI1336212	EPI1336216	EPI1336209	EPI1336215	EPI1336211	EPI1336210	2018-11-15
A/swine/Gunma/45-P71/2018	EPI1398937	EPI1398938	EPI1398936	EPI1398940	EPI1398933	EPI1398939	EPI1398935	EPI1398934	2018-11-27
A/swine/Gunma/40-P75/2018	EPI1398961	EPI1398962	EPI1398960	EPI1398964	EPI1398957	EPI1398963	EPI1398959	EPI1398958	2018-12-04
A/swine/Gunma/40-P74/2018	EPI1398953	EPI1398954	EPI1398952	EPI1398956	EPI1398949	EPI1398955	EPI1398951	EPI1398950	2018-12-04
A/swine/Gunma/40-P72/2018	EPI1398945	EPI1398946	EPI1398944	EPI1398948	EPI1398941	EPI1398947	EPI1398943	EPI1398942	2018-12-04
A/swine/Gunma/40-P73/2018	EPI1398929	EPI1398930	EPI1398928	EPI1398932	EPI1398925	EPI1398931	EPI1398927	EPI1398926	2018-12-04
A/swine/Kagoshima/SVS-45-1/2018	EPI1336085	EPI1336086	EPI1336084	EPI1336088	EPI1336081	EPI1336087	EPI1336083	EPI1336082	2018-12-10
A/swine/Kagoshima/43-P84/2018	EPI1513726	EPI1513727	EPI1513725	EPI1513729	EPI1513722	EPI1513728	EPI1513724	EPI1513723	2018-12-12
A/swine/Nagasaki/UEF-79/2018	EPI1399017	EPI1399018	EPI1399016	EPI1399020	EPI1399013	EPI1399019	EPI1399015	EPI1399014	2018-12-22
A/swine/Nagasaki/UEF-GP/2018	EPI1398977	EPI1398978	EPI1398976	EPI1398980	EPI1398973	EPI1398979	EPI1398975	EPI1398974	2018-12-22
A/swine/Gunma/7-6464/2019	EPI1478807	EPI1478808	EPI1478806	EPI1478810	EPI1478803	EPI1478809	EPI1478805	EPI1478804	2019-01-15
A/swine/Gunma/7-6462/2019	EPI1399182	EPI1399183	EPI1399181	EPI1399185	EPI1399178	EPI1399184	EPI1399180	EPI1399179	2019-01-15
A/swine/Gunma/7-6461/2019	EPI1399158	EPI1399159	EPI1399157	EPI1399161	EPI1399154	EPI1399160	EPI1399156	EPI1399155	2019-01-15
A/swine/Gunma/7-6460/2019	EPI1399150	EPI1399151	EPI1399149	EPI1399153	EPI1399146	EPI1399152	EPI1399148	EPI1399147	2019-01-15
A/swine/Gunma/7-6446/2019	EPI1399033	EPI1399034	EPI1399032	EPI1399036	EPI1399029	EPI1399035	EPI1399031	EPI1399030	2019-01-15
A/swine/Gunma/7-6447/2019	EPI1399025	EPI1399026	EPI1399024	EPI1399028	EPI1399021	EPI1399027	EPI1399023	EPI1399022	2019-01-15
A/swine/Gunma/7-6448/2019	EPI1398993	EPI1398994	EPI1398992	EPI1398996	EPI1398989	EPI1398995	EPI1398991	EPI1398990	2019-01-15
A/swine/Gunma/7-6458/2019	EPI1398985	EPI1398986	EPI1398984	EPI1398988	EPI1398981	EPI1398987	EPI1398983	EPI1398982	2019-01-15
A/swine/Gunma/7-6457/2019	EPI1398969	EPI1398970	EPI1398968	EPI1398972	EPI1398965	EPI1398971	EPI1398967	EPI1398966	2019-01-15
A/swine/Gunma/6-6522/2019	EPI1399174	EPI1399175	EPI1399173	EPI1399177	EPI1399170	EPI1399176	EPI1399172	EPI1399171	2019-01-22
A/swine/Gunma/6-6510/2019	EPI1399166	EPI1399167	EPI1399165	EPI1399169	EPI1399162	EPI1399168	EPI1399164	EPI1399163	2019-01-22
A/swine/Gunma/6-6534/2019	EPI1399142	EPI1399143	EPI1399141	EPI1399145	EPI1399138	EPI1399144	EPI1399140	EPI1399139	2019-01-22
A/swine/Gunma/6-6519/2019	EPI1399134	EPI1399135	EPI1399133	EPI1399137	EPI1399130	EPI1399136	EPI1399132	EPI1399131	2019-01-22
A/swine/Gunma/6-6516/2019	EPI1399126	EPI1399127	EPI1399125	EPI1399129	EPI1399122	EPI1399128	EPI1399124	EPI1399123	2019-01-22
A/swine/Gunma/6-6518/2019	EPI1399118	EPI1399119	EPI1399117	EPI1399121	EPI1399114	EPI1399120	EPI1399116	EPI1399115	2019-01-22
A/swine/Gunma/34-6584/2019	EPI1478799	EPI1478800	EPI1478798	EPI1478802	EPI1478795	EPI1478801	EPI1478797	EPI1478796	2019-01-28
A/swine/Gunma/34-6581/2019	EPI1399206	EPI1399207	EPI1399205	EPI1399209	EPI1399202	EPI1399208	EPI1399204	EPI1399203	2019-01-28
A/swine/Gunma/12-6619/2019	EPI1399198	EPI1399199	EPI1399197	EPI1399201	EPI1399194	EPI1399200	EPI1399196	EPI1399195	2019-02-04
A/swine/Ibaraki/1/2019	EPI1494375	EPI1494376	EPI1494374	EPI1494378	EPI1494371	EPI1494377	EPI1494373	EPI1494372	2019-02-12
A/swine/Niigata/2/2019	EPI1426903	EPI1426904	EPI1426902	EPI1426906	EPI1426899	EPI1426905	EPI1426901	EPI1426900	2019-02-20
A/swine/Niigata/1/2019	EPI1426895	EPI1426896	EPI1426894	EPI1426898	EPI1426891	EPI1426897	EPI1426893	EPI1426892	2019-02-20
A/swine/Nagasaki/DK-01/Lu/2019	EPI1399009	EPI1399010	EPI1399008	EPI1399012	EPI1399005	EPI1399011	EPI1399007	EPI1399006	2019-02-20
A/swine/Nagasaki/DK-01/Tr/2019	EPI1399001	EPI1399002	EPI1399000	EPI1399004	EPI1398997	EPI1399003	EPI1398999	EPI1398998	2019-02-20
A/swine/Tochigi/48-P87/2019	EPI1494503	EPI1494504	EPI1494502	EPI1494506	EPI1494499	EPI1494505	EPI1494501	EPI1494500	2019-02-21
A/swine/Niigata/1/2019	EPI1493203	EPI1493204	EPI1493202	EPI1493206	EPI1493199	EPI1493205	EPI1493201	EPI1493200	2019-03-18
A/swine/Niigata/2/2019	EPI1493195	EPI1493196	EPI1493194	EPI1493198	EPI1493191	EPI1493197	EPI1493193	EPI1493192	2019-03-18
A/swine/Gunma/7-6725/2019	EPI1493211	EPI1493212	EPI1493210	EPI1493214	EPI1493207	EPI1493213	EPI1493209	EPI1493208	2019-05-08
A/swine/Gunma/7-6726/2019	EPI1493187	EPI1493188	EPI1493186	EPI1493190	EPI1493183	EPI1493189	EPI1493185	EPI1493184	2019-05-08
A/swine/Gunma/7-6729/2019	EPI1493179	EPI1493180	EPI1493178	EPI1493182	EPI1493175	EPI1493181	EPI1493177	EPI1493176	2019-05-08
A/swine/Gunma/7-6727/2019	EPI1493171	EPI1493172	EPI1493170	EPI1493174	EPI1493167	EPI1493173	EPI1493169	EPI1493168	2019-05-08
A/swine/Gunma/7-6724/2019	EPI1478951	EPI1478952	EPI1478950	EPI1478954	EPI1478947	EPI1478953	EPI1478949	EPI1478948	2019-05-08
A/swine/Gunma/7-6714/2019	EPI1478943	EPI1478944	EPI1478942	EPI1478946	EPI1478939	EPI1478945	EPI1478941	EPI1478940	2019-05-08
A/swine/Gunma/7-6716/2019	EPI1478935	EPI1478936	EPI1478934	EPI1478938	EPI1478931	EPI1478937	EPI1478933	EPI1478932	2019-05-08
A/swine/Gunma/7-6715/2019	EPI1478927	EPI1478928	EPI1478926	EPI1478930	EPI1478923	EPI1478929	EPI1478925	EPI1478924	2019-05-08
A/swine/Gunma/7-6710/2019	EPI1478919	EPI1478920	EPI1478918	EPI1478922	EPI1478915	EPI1478921	EPI1478917	EPI1478916	2019-05-08
A/swine/Gunma/7-6713/2019	EPI1478911	EPI1478912	EPI1478910	EPI1478914	EPI1478907	EPI1478913	EPI1478909	EPI1478908	2019-05-08
A/swine/Gunma/7-6722/2019	EPI1478903	EPI1478904	EPI1478902	EPI1478906	EPI1478899	EPI1478905	EPI1478901	EPI1478900	2019-05-08
A/swine/Gunma/7-6721/2019	EPI1478895	EPI1478896	EPI1478894	EPI1478898	EPI1478891	EPI1478897	EPI1478893	EPI1478892	2019-05-08
A/swine/Gunma/7-6723/2019	EPI1478887	EPI1478888	EPI1478886	EPI1478890	EPI1478883	EPI1478889	EPI1478885	EPI1478884	2019-05-08
A/swine/Gunma/7-6719/2019	EPI1478879	EPI1478880	EPI1478878	EPI1478882	EPI1478875	EPI1478881	EPI1478877	EPI1478876	2019-05-08
A/swine/Gunma/7-6712/2019	EPI1478871	EPI1478872	EPI1478870	EPI1478874	EPI1478867	EPI1478873	EPI1478869	EPI1478868	2019-05-08
A/swine/Gunma/7-6711/2019	EPI1478863	EPI1478864	EPI1478862	EPI1478866	EPI1478859	EPI1478865	EPI1478861	EPI1478860	2019-05-08
A/swine/Gunma/7-6718/2019	EPI1478855	EPI1478856	EPI1478854	EPI1478858	EPI1478851	EPI1478857	EPI1478853	EPI1478852	2019-05-08
A/swine/Gunma/7-6720/2019	EPI1478847	EPI1478848	EPI1478846	EPI1478850	EPI1478843	EPI1478849	EPI1478845	EPI1478844	2019-05-08
A/swine/Gunma/7-6717/2019	EPI1478839	EPI1478840	EPI1478838	EPI1478842	EPI1478835	EPI1478841	EPI1478837	EPI1478836	2019-05-08
A/swine/Gunma/7-6709/2019	EPI1478831	EPI1478832	EPI1478830	EPI1478834	EPI1478827	EPI1478833	EPI1478829	EPI1478828	2019-05-08
A/swine/Gunma/7-6706/2019	EPI1478823	EPI1478824	EPI1478822	EPI1478826	EPI1478819	EPI1478825	EPI1478821	EPI1478820	2019-05-08
A/swine/Gunma/7-6705/2019	EPI1478815	EPI1478816	EPI1478814	EPI1478818	EPI1478811	EPI1478817	EPI1478813	EPI1478812	2019-05-08
A/swine/Gunma/7-6707/2019	EPI1478791	EPI1478792	EPI1478790	EPI1478794	EPI1478787	EPI1478793	EPI1478789	EPI1478788	2019-05-08
A/swine/Gunma/34-6732/2019	EPI1493259	EPI1493260	EPI1493258	EPI1493262	EPI1493255	EPI1493261	EPI1493257	EPI1493256	2019-05-13
A/swine/Gunma/34-6730/2019	EPI1493235	EPI1493236	EPI1493234	EPI1493238	EPI1493231	EPI1493237	EPI1493233	EPI1493232	2019-05-13
A/swine/Gunma/35-6816/2019	EPI1494487	EPI1494488	EPI1494486	EPI1494490	EPI1494483	EPI1494489	EPI1494485	EPI1494484	2019-05-14
A/swine/Gunma/35-6814/2019	EPI1494463	EPI1494464	EPI1494462	EPI1494466	EPI1494459	EPI1494465	EPI1494461	EPI1494460	2019-05-14
A/swine/Gunma/35-6819/2019	EPI1494447	EPI1494448	EPI1494446	EPI1494450	EPI1494443	EPI1494449	EPI1494445	EPI1494444	2019-05-14
A/swine/Gunma/35-6817/2019	EPI1494439	EPI1494440	EPI1494438	EPI1494442	EPI1494435	EPI1494441	EPI1494437	EPI1494436	2019-05-14
A/swine/Gunma/6-6775/2019	EPI1493299	EPI1493300	EPI1493298	EPI1493302	EPI1493295	EPI1493301	EPI1493297	EPI1493296	2019-05-14
A/swine/Gunma/6-6764/2019	EPI1493291	EPI1493292	EPI1493290	EPI1493294	EPI1493287	EPI1493293	EPI1493289	EPI1493288	2019-05-14
A/swine/Gunma/35-6815/2019	EPI1493283	EPI1493284	EPI1493282	EPI1493286	EPI1493279	EPI1493285	EPI1493281	EPI1493280	2019-05-14
A/swine/Gunma/35-6803/2019	EPI1493251	EPI1493252	EPI1493250	EPI1493254	EPI1493247	EPI1493253	EPI1493249	EPI1493248	2019-05-14
A/swine/Gunma/6-6783/2019	EPI1493227	EPI1493228	EPI1493226	EPI1493230	EPI1493223	EPI1493229	EPI1493225	EPI1493224	2019-05-14
A/swine/Gunma/35-6794/2019	EPI1493219	EPI1493220	EPI1493218	EPI1493222	EPI1493215	EPI1493221	EPI1493217	EPI1493216	2019-05-14
A/swine/Niigata/4/2019	EPI1513663	EPI1513664	EPI1513662	EPI1513666	EPI1513659	EPI1513665	EPI1513661	EPI1513660	2019-05-17
A/swine/Niigata/3/2019	EPI1493315	EPI1493316	EPI1493314	EPI1493318	EPI1493311	EPI1493317	EPI1493313	EPI1493312	2019-05-17
A/swine/Chiba/1-6873/2019	EPI1494511	EPI1494512	EPI1494510	EPI1494514	EPI1494507	EPI1494513	EPI1494509	EPI1494508	2019-05-22
A/swine/Chiba/1-6872/2019	EPI1494495	EPI1494496	EPI1494494	EPI1494498	EPI1494491	EPI1494497	EPI1494493	EPI1494492	2019-05-22
A/swine/Chiba/1-6871/2019	EPI1494471	EPI1494472	EPI1494470	EPI1494474	EPI1494467	EPI1494473	EPI1494469	EPI1494468	2019-05-22
A/swine/Chiba/1-6868/2019	EPI1494455	EPI1494456	EPI1494454	EPI1494458	EPI1494451	EPI1494457	EPI1494453	EPI1494452	2019-05-22
A/swine/Chiba/1-6867/2019	EPI1494399	EPI1494400	EPI1494398	EPI1494402	EPI1494395	EPI1494401	EPI1494397	EPI1494396	2019-05-22
A/swine/Chiba/1-6874/2019	EPI1493307	EPI1493308	EPI1493306	EPI1493310	EPI1493303	EPI1493309	EPI1493305	EPI1493304	2019-05-22
A/swine/Chiba/1-6875/2019	EPI1493275	EPI1493276	EPI1493274	EPI1493278	EPI1493271	EPI1493277	EPI1493273	EPI1493272	2019-05-22
A/swine/Chiba/1-6876/2019	EPI1493267	EPI1493268	EPI1493266	EPI1493270	EPI1493263	EPI1493269	EPI1493265	EPI1493264	2019-05-22
A/swine/Chiba/1-6878/2019	EPI1493243	EPI1493244	EPI1493242	EPI1493246	EPI1493239	EPI1493245	EPI1493241	EPI1493240	2019-05-22
A/swine/Okayama/1/2019	EPI1542747	EPI1542748	EPI1542746	EPI1542750	EPI1542743	EPI1542749	EPI1542745	EPI1542744	2019-05-27
A/swine/Gunma/36-6890/2019	EPI1494519	EPI1494520	EPI1494518	EPI1494522	EPI1494515	EPI1494521	EPI1494517	EPI1494516	2019-05-27
A/swine/Gunma/36-6892/2019	EPI1494431	EPI1494432	EPI1494430	EPI1494434	EPI1494427	EPI1494433	EPI1494429	EPI1494428	2019-05-27
A/swine/Gunma/36-6893/2019	EPI1494423	EPI1494424	EPI1494422	EPI1494426	EPI1494419	EPI1494425	EPI1494421	EPI1494420	2019-05-27
A/swine/Gunma/36-6894/2019	EPI1494415	EPI1494416	EPI1494414	EPI1494418	EPI1494411	EPI1494417	EPI1494413	EPI1494412	2019-05-27
A/swine/Gunma/46-6975/2019	EPI1494407	EPI1494408	EPI1494406	EPI1494410	EPI1494403	EPI1494409	EPI1494405	EPI1494404	2019-05-31
A/swine/Gunma/40-7032/2019	EPI1494391	EPI1494392	EPI1494390	EPI1494394	EPI1494387	EPI1494393	EPI1494389	EPI1494388	2019-06-04
A/swine/Tochigi/38-7119/2019	EPI1542759	EPI1542762	EPI1542761	EPI1542760	EPI1513696	EPI1542763	EPI1513697	EPI1542764	2019-06-12
A/swine/Kagoshima/58-7168/2019	EPI1513718	EPI1513719	EPI1513717	EPI1513721	EPI1513714	EPI1513720	EPI1513716	EPI1513715	2019-07-01
A/swine/Kagoshima/37-7218/2019	EPI1542755	EPI1542756	EPI1542754	EPI1542758	EPI1542751	EPI1542757	EPI1542753	EPI1542752	2019-07-06
A/swine/Kagoshima/37-7213/2019	EPI1542739	EPI1542740	EPI1542738	EPI1542742	EPI1542735	EPI1542741	EPI1542737	EPI1542736	2019-07-06
A/swine/Kagoshima/37-7198/2019	EPI1542731	EPI1542732	EPI1542730	EPI1542734	EPI1542727	EPI1542733	EPI1542729	EPI1542728	2019-07-06
A/swine/Kagoshima/37-7194/2019	EPI1513684	EPI1513685	EPI1513683	EPI1513687	EPI1513680	EPI1513686	EPI1513682	EPI1513681	2019-07-06
A/swine/Kagoshima/37-7201/2019	EPI1513676	EPI1513677	EPI1513675	EPI1513679	EPI1513672	EPI1513678	EPI1513674	EPI1513673	2019-07-06
